# Supplementary material for: A Trans-Ethnic Genome-Wide Association Study of Uterine Fibroids
Source: Front Genet. 2019 Jun 12;10:511. doi: 10.3389/fgene.2019.00511 (PMC6582231; doi:10.3389/fgene.2019.00511)
Supplement: Supplementary file 2 [file Data_Sheet_2.xlsx]

## Sheet: Supplementary Table 1
Supplementary Table 1. Dataset-specific quality control summaries for studies included in the discovery analysis
Study	Race	Cases	Controls	Platform	Calling Algorithm	Post-QC, Pre-imputation SNPs	**Post Imputation SNPs for Analysis	MAF Threshold for Analysis	Genomic Inflation factor
BioVU	AA	578	804	Affymetrix Axiom Biobank Array and World Array 3	Birdsuite	1345099	16616169	0.01	1.005
BioVU	EA	1195	1164	Affymetrix Biobank Array	Birdsuite	602522	9737293	0.01	1
BioVU-II	EA	439	405	Affymetrix Biobank Array	Birdsuite	357553	9848619	0.01	1.036
Mount Sinai: BioMeTM	AA	317	331	Illumina Omni 1M	GenomeStudio	827762	16781542	0.05	1.016
Mount Sinai	AA	74	78	Illumina Omni 1M	GenomeStudio	675206	16636704	0.1	1.02
eMERGE I (Northwestern)	AA	84	52	Illumina Human 660W-Quad	GenomeStudio	501336	16436693	0.15	1.042
eMERGE I (Marshfield/NU/Group Health)	EA	580	1429	Illumina Human 660W-Quad	GenomeStudio	501336	9772358	0.01	1.002
Northwestern	EA	224	244	Human1M-Duov3_B	GenomeStudio	635273	9810149	0.05	1.011
Mayo Clinic	EA	213	1084	Illumina 610 and 550	GenomeStudio	567588	9749689	0.05	1.004
UKB	African	225	649	UK Biobank Axiom Arrary and UK BiLEVE Axiom Array	*Affymetrix custom pipeline	805,426	15634438	0.01	0.942
UKB	European	5517	60808	UK Biobank Axiom Arrary and UK BiLEVE Axiom Array	*Affymetrix custom pipeline	805,426	9611812	0.01	1.011
*PMID: 30305743
**Excludes low imputation quality SNPs and SNPs with MAF < 0.01

## Sheet: Supplementary Table 2
Supplementary Table 2. Genome-wide conditionally joint associations with discovery GWAS summary statistics
CHR	SNP	BP	refA	Frequency	Beta	SE	P	Beta-joint	SE_Beta-joint	P-joint	Centinal SNP	EUR LD with Centinal SNP	AFR LD with Centinal SNP
17	rs78378222	7571752	T	0.988	-0.6636	0.089	9e-14	-0.6636	0.089049	9.19e-14	rs78378222	Same SNP	Same SNP
11	rs7106353	32351427	T	0.1891	0.1603	0.0226	1.18e-12	0.1603	0.022609	1.34e-12	rs10835889	0.9	0.77
1	rs7412010	22436446	C	0.1576	0.1696	0.0241	1.84e-12	0.171965	0.024113	9.91e-13	rs10917151	0.99	1
6	rs71575922	152554014	C	0.847	-0.1585	0.0243	6.75e-11	-0.1585	0.024308	7.01e-11	rs58415480	0.91	0.2
22	rs3830738	40711227	A	0.7878	-0.1203	0.0208	7.6e-09	-0.1203	0.020805	7.37e-09	rs3830738	Same SNP	Same SNP

## Sheet: Supplementary Table 3
Supplementary Table 3. RegulomeDB annotations for available genome-wide significant SNPs
#chromosome	coordinate	rsid	hits	score
chr16+A3:A13	50148407	rs6500288	Single_Nucleotides|FLJ20718|eQTL|Monocytes, Chromatin_Structure||DNase-seq|Ipsnihi7, Chromatin_Structure||DNase-seq|Hpde6e6e7, Chromatin_Structure|Est100nm1h|DNase-seq|Mcf7, Chromatin_Structure||DNase-seq|Nt2d1, Chromatin_Structure||DNase-seq|Gm04504, Chromatin_Structure||DNase-seq|8988t, Chromatin_Structure||DNase-seq|Melano, Chromatin_Structure||DNase-seq|Hffmyc, Chromatin_Structure|Estctrl0h|D…	1f
chr11	32401413	rs10835894	Motifs|Footprinting|Chorion|Bach1, Motifs|Footprinting|K562|Bach1, Motifs|PWM||Bach1, Motifs|PWM||AP-1, Motifs|Footprinting|Chorion|AP-1, Chromatin_Structure|Znff41b2|DNase-seq|K562, Chromatin_Structure|Znfa41c6|DNase-seq|K562, Chromatin_Structure||DNase-seq|Nhbera, Chromatin_Structure||DNase-seq|K562, Chromatin_Structure|Znfb34a8|DNase-seq|K562, Chromatin_Structure|Znfe103c6|DNase-seq|K562, Chro…	2a
chr1	22458793	rs12404660	Motifs|Footprinting|Gm19239|YY1, Motifs|Footprinting|Osteobl|YY1, Motifs|Footprinting|8988t|YY1, Motifs|PWM||YY1, Motifs|Footprinting|Htr8|YY1, Motifs|Footprinting|Hsmm|YY1, Motifs|Footprinting|Gm12891|YY1, Motifs|Footprinting|Helas3|YY1, Motifs|Footprinting|Hepatocytes|YY1, Motifs|Footprinting|Chorion|YY1, Motifs|Footprinting|Cll|YY1, Motifs|Footprinting|Hmec|YY1, Motifs|Footprinting|Gm12892|YY1…	2b
chr1	22473409	rs7515106	Motifs|Footprinting|Hepatocytes|SRF, Motifs|PWM||SRF, Chromatin_Structure||DNase-seq|Gm12878, Protein_Binding||ChIP-seq|K562|RFX3	2b
chr1	22349385	rs79050195	Motifs|Footprinting|Gm12878|T3R, Motifs|Footprinting|A549|T3R, Motifs|Footprinting|Gm12892|T3R, Motifs|PWM||NR2F1, Motifs|PWM||RARG, Motifs|Footprinting|Hpde6e6e7|T3R, Motifs|PWM||T3R, Motifs|Footprinting|Cll|T3R, Chromatin_Structure||DNase-seq|Hff, Chromatin_Structure|Tam10030|DNase-seq|Ishikawa, Chromatin_Structure||DNase-seq|Gcbcell, Chromatin_Structure||DNase-seq|Cll, Chromatin_Structure||DNa…	2b
chr1	22468214	rs3820282	Motifs|Footprinting|Huh75|ESR1, Motifs|Footprinting|Chorion|ESR1, Motifs|Footprinting|Hsmm|ESR1, Motifs|Footprinting|Gm12891|ESR1, Motifs|PWM||ESR1, Motifs|Footprinting|Gm12892|ESR1, Motifs|Footprinting|Panislets|ESR1, Motifs|Footprinting|H1hesc|ESR1, Chromatin_Structure||DNase-seq|Progfib, Chromatin_Structure||DNase-seq|H1hesc, Chromatin_Structure||DNase-seq|Fibrobl, Chromatin_Structure||DNase-s…	2b
chr6	152593101	rs6904757	Motifs|Footprinting|AosmcSerumfree|CDPCR3, Motifs|PWM||CDPCR3, Chromatin_Structure|Diffa2d|DNase-seq|H7es, Chromatin_Structure|Lenticon|DNase-seq|Fibroblgm03348, Chromatin_Structure||DNase-seq|Heartoc, Chromatin_Structure||DNase-seq|Fibrobl, Chromatin_Structure|Serumfree|DNase-seq|Aosmc, Chromatin_Structure||DNase-seq|Fibroblgm03348, Chromatin_Structure|Est10nm30m|DNase-seq|Ecc1, Chromatin_Struct…	2b
chr6	152554395	rs12110479	Motifs|Footprinting|Panisd|GCM, Motifs|Footprinting|AosmcSerumfree|CACD, Motifs|PWM||SP3, Motifs|PWM||CACD, Motifs|Footprinting|AosmcSerumfree|GCM, Motifs|PWM||GCM, Motifs|Footprinting|Myometr|GCM, Chromatin_Structure|Znfa41c6|DNase-seq|K562, Chromatin_Structure||DNase-seq|Progfib, Chromatin_Structure|Lenticon|DNase-seq|Fibroblgm03348, Chromatin_Structure||DNase-seq|Fibrobl, Chromatin_Structure||…	2b
chr9	806911	rs35469085	Motifs|Footprinting|Mcf7|RP58, Motifs|Footprinting|Fibrobl|RP58, Motifs|PWM||RP58, Motifs|PWM||ZNF238, Motifs|Footprinting|Hepatocytes|RP58, Motifs|Footprinting|Gm12892|RP58, Chromatin_Structure||DNase-seq|Hbvp, Chromatin_Structure|Lenticon|DNase-seq|Fibroblgm03348, Chromatin_Structure||DNase-seq|Fibrobl, Chromatin_Structure||DNase-seq|Ipsnihi7, Chromatin_Structure|Tam10030|DNase-seq|Ishikawa, Ch…	2b
chr9	806735	rs34800401	Motifs|Footprinting|SkMC|, Motifs|PWM||Dobox4, Chromatin_Structure||DNase-seq|Progfib, Chromatin_Structure|Diffa14d|DNase-seq|H7es, Chromatin_Structure||DNase-seq|Nb4, Chromatin_Structure||DNase-seq|Ipsnihi7, Chromatin_Structure||FAIRE|Panislets, Chromatin_Structure||DNase-seq|Htr8, Chromatin_Structure||DNase-seq|Hpaec, Chromatin_Structure|Znfb34a8|DNase-seq|K562, Chromatin_Structure||DNase-seq|H…	2b
chr11	32407853	rs11031762	Motifs|Footprinting|H1hesc|TBX15, Motifs|Footprinting|Mcf7Hypoxlac|RORA_2, Motifs|Footprinting|Hsmmt|RORalpha2, Motifs|Footprinting|Hpde6e6e7|RORalpha2, Motifs|Footprinting|8988t|TBX15, Motifs|Footprinting|Helas3Ifna4h|RORA_2, Motifs|Footprinting|H9es|RORA_2, Motifs|Footprinting|Helas3|RORA_2, Motifs|Footprinting|Hepg2|RORalpha2, Motifs|Footprinting|Huh7|RORalpha2, Motifs|Footprinting|H9es|RORalp…	2b
chr11	32410515	rs5030315	Motifs|PWM||Irf3, Motifs|PWM||IRF, Motifs|PWM||ISGF-3, Motifs|Footprinting|Mcf7Hypoxlac|IRF, Chromatin_Structure||DNase-seq|K562, Chromatin_Structure||FAIRE|Gm12892, Protein_Binding||ChIP-seq|GM12878|EBF1	2b
chr11	32334099	rs12361455	Motifs|Footprinting|A549|HNF1B, Motifs|Footprinting|Helas3Ifna4h|FOXJ2, Motifs|Footprinting|Myometr|FOXJ2, Motifs|Footprinting|Huh7|FOXJ2, Motifs|PWM||HNF1B, Motifs|Footprinting|Gliobla|FOXJ2, Motifs|Footprinting|AosmcSerumfree|FOXJ2, Motifs|Footprinting|Helas3|HNF1B, Motifs|Footprinting|Myometr|HNF1B, Motifs|Footprinting|Gliobla|HNF1B, Motifs|Footprinting|Panisd|FOXJ2, Motifs|Footprinting|A549|F…	2b
chr11	32351426	rs7106353	Motifs|PWM||POU5F1P1, Motifs|Footprinting|LncapAndro|Oct-1, Motifs|PWM||POU3F3, Motifs|PWM||Oct-1, Motifs|PWM||POU2F3, Motifs|PWM||MEOX2, Motifs|PWM||POU2F1, Motifs|PWM||POU2F2, Motifs|Footprinting|Lncap|Oct-1, Chromatin_Structure||DNase-seq|Lncap, Chromatin_Structure|Andro|DNase-seq|Lncap, Protein_Binding||ChIP-seq|VCaP|AR	2b
chr11	32396171	rs7925851	Motifs|Footprinting|LncapAndro|Oct-4(POU5F1), Motifs|Footprinting|Hepg2|Oct-4(POU5F1), Motifs|Footprinting|Huh7|Oct-4(POU5F1), Motifs|Footprinting|Helas3|Oct-4(POU5F1), Motifs|Footprinting|H9es|Oct-4(POU5F1), Motifs|Footprinting|Gm19238|Oct-4(POU5F1), Motifs|Footprinting|Gm12892|Oct-4(POU5F1), Motifs|PWM||Oct-4(POU5F1), Motifs|Footprinting|H1hesc|Oct-4(POU5F1), Motifs|Footprinting|Gm12891|Oct-4(P…	2b
chr17	7571751	rs78378222	Motifs|Footprinting|A549|Cdx-2, Motifs|Footprinting|LncapAndro|Cdx-2, Motifs|Footprinting|Chorion|Cdx-2, Motifs|PWM||Cdx-2, Motifs|PWM||HOXA13, Motifs|Footprinting|Medullo|Cdx-2, Motifs|Footprinting|H1hesc|Cdx-2, Chromatin_Structure||DNase-seq|Cerebrumfrontaloc, Chromatin_Structure||DNase-seq|Medullod341, Chromatin_Structure||DNase-seq|Ips, Chromatin_Structure||DNase-seq|Medullo, Protein_Binding|…	2b
chr22	40718099	rs4821942	Motifs|PWM||ELF4, Motifs|PWM||GABP, Motifs|PWM||Elk3, Motifs|PWM||ELF1, Motifs|PWM||EHF, Motifs|PWM||ELF3, Chromatin_Structure||DNase-seq|Hcpe, Chromatin_Structure||DNase-seq|Cerebrumfrontaloc, Chromatin_Structure||DNase-seq|Melano, Chromatin_Structure||DNase-seq|Stellate, Chromatin_Structure||DNase-seq|Hipe, Chromatin_Structure||DNase-seq|K562, Chromatin_Structure||DNase-seq|Mel2183, Chromatin_S…	2c
chr1	22374807	rs60087035	Motifs|PWM||Srf, Motifs|PWM||Egr1, Motifs|PWM||Zfp740, Motifs|PWM||FOXP1, Motifs|PWM||Zfp105, Chromatin_Structure||DNase-seq|Ag04449, Protein_Binding|01pct|ChIP-seq|MCF10A-Er-Src|MYC, Protein_Binding|4ohtam_1um_4hr|ChIP-seq|MCF10A-Er-Src|MYC, Protein_Binding|4ohtam_1um_36hr|ChIP-seq|MCF10A-Er-Src|FOS	3a
chr6	152554469	rs71017528	Motifs|PWM||Srf, Motifs|PWM||Zfp105, Motifs|PWM||Rxra, Chromatin_Structure||DNase-seq|Htr8, Chromatin_Structure||DNase-seq|Hpaec, Chromatin_Structure||DNase-seq|Fibropag08395, Chromatin_Structure||DNase-seq|Cd4naivewb11970640, Chromatin_Structure||DNase-seq|Hcf, Chromatin_Structure||DNase-seq|Panisd, Chromatin_Structure||DNase-seq|Fibroblgm03348, Chromatin_Structure||DNase-seq|Hcpe, Chromatin_Str…	3a
chr9	807094	rs34212511	Motifs|PWM||Nkx3-1, Motifs|PWM||Nkx2-3, Chromatin_Structure||FAIRE|Nhbe, Chromatin_Structure||DNase-seq|Frontalcortexoc, Protein_Binding||ChIP-seq|AoAF|CTCF, Protein_Binding||ChIP-seq|GM12891|CTCF, Protein_Binding||ChIP-seq|GM12892|CTCF, Protein_Binding||ChIP-seq|GM19238|CTCF, Protein_Binding||ChIP-seq|NHEK|CTCF	3a
chr11	32331590	rs10835884	Motifs|PWM||FOXJ3, Motifs|PWM||FOXJ2, Chromatin_Structure||DNase-seq|Hff, Chromatin_Structure||DNase-seq|Fibrop, Chromatin_Structure||DNase-seq|Ag10803, Chromatin_Structure||DNase-seq|T47d, Chromatin_Structure||DNase-seq|Helas3, Chromatin_Structure||DNase-seq|Hek293t, Chromatin_Structure|Est10nm30m|DNase-seq|T47d, Chromatin_Structure||DNase-seq|Hmec, Chromatin_Structure||DNase-seq|Hffmyc, Chromat…	3a
chr11	32462694	rs72893553	Motifs|PWM||CTCF, Chromatin_Structure||DNase-seq|Nt2d1, Chromatin_Structure||DNase-seq|Melano, Chromatin_Structure||DNase-seq|H7es, Chromatin_Structure||DNase-seq|H1hesc, Chromatin_Structure||DNase-seq|K562, Chromatin_Structure|Diffa9d|DNase-seq|H7es, Chromatin_Structure||DNase-seq|Mcf7, Chromatin_Structure||DNase-seq|T47d, Chromatin_Structure|Znfp5|DNase-seq|K562, Chromatin_Structure||DNase-seq|…	3a
chr17	7417639	rs8753	Motifs|PWM||ZNF238, Chromatin_Structure||DNase-seq|Hpde6e6e7, Chromatin_Structure||DNase-seq|Ipsnihi11, Chromatin_Structure||DNase-seq|Cerebrumfrontaloc, Chromatin_Structure||DNase-seq|Ipscwru1, Chromatin_Structure||DNase-seq|H7es, Chromatin_Structure||DNase-seq|Monocd14, Chromatin_Structure||DNase-seq|Gm13976, Chromatin_Structure||DNase-seq|Cll, Chromatin_Structure||DNase-seq|Ips, Chromatin_Stru…	3a
chr22	40544030	rs57774511	Motifs|PWM||Hoxa10, Chromatin_Structure||DNase-seq|Lncap, Chromatin_Structure||DNase-seq|Huh7, Chromatin_Structure||DNase-seq|Caco2, Protein_Binding||ChIP-seq|HepG2|FOXA2, Protein_Binding||ChIP-seq|A549|CEBPB, Protein_Binding||ChIP-seq|HepG2|CEBPB, Protein_Binding|differential|ChIP-seq|Caco2|HNF4A	3a
chr1	22353135	rs3768579	Chromatin_Structure||DNase-seq|K562, Chromatin_Structure|Znfp5|DNase-seq|K562, Chromatin_Structure||DNase-seq|Gm19240, Protein_Binding||ChIP-seq|K562|CHD1, Protein_Binding||ChIP-seq|GM12878|POLR2A, Protein_Binding||ChIP-seq|Jurkat|CREBBP	4
chr1	22354044	rs41307810	Chromatin_Structure|Diffa14d|DNase-seq|H7es, Chromatin_Structure||DNase-seq|Fibrobl, Chromatin_Structure||DNase-seq|K562, Chromatin_Structure||DNase-seq|Gm12864, Chromatin_Structure||DNase-seq|Gm12865, Chromatin_Structure||DNase-seq|Th17, Chromatin_Structure||DNase-seq|Th1, Chromatin_Structure||DNase-seq|H7es, Chromatin_Structure||DNase-seq|Gm12878, Chromatin_Structure|Znf4g7d3|DNase-seq|K562, Pr…	4
chr1	22378879	rs3754496	Chromatin_Structure||DNase-seq|H1hesc, Chromatin_Structure|Lenticon|DNase-seq|Fibroblgm03348, Chromatin_Structure||DNase-seq|Adultcd4th0, Chromatin_Structure||DNase-seq|Fibrobl, Chromatin_Structure||DNase-seq|K562, Chromatin_Structure|Tam10030|DNase-seq|Ishikawa, Chromatin_Structure||DNase-seq|Fibropag08395, Chromatin_Structure||DNase-seq|Adultcd4th1, Chromatin_Structure|Andro|DNase-seq|Lncap, Ch…	4
chr1	22470406	rs56318008	Chromatin_Structure||DNase-seq|Progfib, Chromatin_Structure||DNase-seq|H1hesc, Chromatin_Structure|Lenticon|DNase-seq|Fibroblgm03348, Chromatin_Structure||DNase-seq|Fibrobl, Chromatin_Structure||DNase-seq|Ipsnihi7, Chromatin_Structure||DNase-seq|Adultcd4th1, Chromatin_Structure||DNase-seq|Huvec, Chromatin_Structure||DNase-seq|Ipsnihi11, Chromatin_Structure||DNase-seq|Cd20ro01794, Chromatin_Struct…	4
chr1	22470450	rs55938609	Chromatin_Structure||DNase-seq|Progfib, Chromatin_Structure||DNase-seq|H1hesc, Chromatin_Structure||DNase-seq|Adultcd4th1, Chromatin_Structure||DNase-seq|Huvec, Chromatin_Structure||FAIRE|Helas3, Chromatin_Structure||DNase-seq|Cd20ro01794, Chromatin_Structure||DNase-seq|Ips, Chromatin_Structure||DNase-seq|Mcf7, Chromatin_Structure||DNase-seq|Heartoc, Chromatin_Structure||DNase-seq|Panisd, Chromat…	4
chr1	22489566	rs72478520	Chromatin_Structure||DNase-seq|K562, Chromatin_Structure||DNase-seq|Cll, Chromatin_Structure|Saha1u72hr|DNase-seq|K562, Chromatin_Structure||DNase-seq|Nhek, Chromatin_Structure|Sahactrl|DNase-seq|K562, Chromatin_Structure|Nabut|DNase-seq|K562, Chromatin_Structure||DNase-seq|K562G2mphase, Chromatin_Structure||DNase-seq|Gm19238, Chromatin_Structure||DNase-seq|Hsmmt, Chromatin_Structure||DNase-seq|G…	4
chr6	152554013	rs71575922	Chromatin_Structure||DNase-seq|Progfib, Chromatin_Structure||DNase-seq|Hpaec, Chromatin_Structure||DNase-seq|Hpdlf, Chromatin_Structure||DNase-seq|Fibropag08395, Chromatin_Structure||DNase-seq|Huvec, Chromatin_Structure|Znfe103c6|DNase-seq|K562, Chromatin_Structure||DNase-seq|Hcf, Chromatin_Structure||DNase-seq|Cd4naivewb11970640, Chromatin_Structure||DNase-seq|Ag09319, Chromatin_Structure||DNase…	4
chr9	802227	rs7027685	Chromatin_Structure||DNase-seq|Progfib, Chromatin_Structure||DNase-seq|Hpaec, Chromatin_Structure||DNase-seq|Hmvecdneo, Chromatin_Structure||DNase-seq|Huvec, Chromatin_Structure||DNase-seq|Hmvecdlyneo, Chromatin_Structure|Serumfree|DNase-seq|Aosmc, Chromatin_Structure||DNase-seq|Ips, Chromatin_Structure||DNase-seq|Colo829, Chromatin_Structure||DNase-seq|Imr90, Chromatin_Structure||DNase-seq|Myome…	4
chr9	811617	rs7035551	Chromatin_Structure||DNase-seq|Hpde6e6e7, Chromatin_Structure||DNase-seq|Lncap, Chromatin_Structure||FAIRE|Nhek, Chromatin_Structure||DNase-seq|Fibropag08396, Chromatin_Structure|Andro|DNase-seq|Lncap, Chromatin_Structure||DNase-seq|Fibrop, Chromatin_Structure||DNase-seq|Nhek, Chromatin_Structure||DNase-seq|Gliobla, Chromatin_Structure||DNase-seq|A549, Chromatin_Structure||DNase-seq|Rwpe1, Chroma…	4
chr10	105677896	rs4387287	Motifs|Footprinting|HepG2|, Chromatin_Structure||DNase-seq|Progfib, Chromatin_Structure||DNase-seq|Ipsnihi7, Chromatin_Structure||DNase-seq|Htr8, Chromatin_Structure||DNase-seq|Fibropag08395, Chromatin_Structure||DNase-seq|Hpde6e6e7, Chromatin_Structure||DNase-seq|Huvec, Chromatin_Structure|Est10nm30m|DNase-seq|Ishikawa, Chromatin_Structure||DNase-seq|Cd20ro01794, Chromatin_Structure||DNase-seq|I…	4
chr10	105655227	rs35007589	Chromatin_Structure||DNase-seq|Hpdlf, Chromatin_Structure||DNase-seq|Fibropag08395, Chromatin_Structure|Ifng4h|FAIRE|Helas3, Chromatin_Structure||DNase-seq|Panisd, Chromatin_Structure||DNase-seq|Fibroblgm03348, Chromatin_Structure||DNase-seq|Hcpe, Chromatin_Structure||DNase-seq|Hpf, Chromatin_Structure||DNase-seq|Melano, Chromatin_Structure||DNase-seq|Hvmf, Chromatin_Structure|Serumfree|DNase-seq…	4
chr11	32332019	rs1022625	Chromatin_Structure||DNase-seq|Nhbera, Chromatin_Structure|Andro|DNase-seq|Lncap, Chromatin_Structure||DNase-seq|Hrpe, Chromatin_Structure||DNase-seq|Hcf, Chromatin_Structure||DNase-seq|Hcpe, Chromatin_Structure||DNase-seq|T47d, Chromatin_Structure||DNase-seq|M059j, Chromatin_Structure||DNase-seq|Lncap, Chromatin_Structure||DNase-seq|Helas3, Chromatin_Structure|Est10nm30m|DNase-seq|T47d, Chromati…	4
chr11	32332106	rs1022624	Chromatin_Structure|Andro|DNase-seq|Lncap, Chromatin_Structure||DNase-seq|T47d, Chromatin_Structure||DNase-seq|Lncap, Chromatin_Structure||DNase-seq|Medullo, Protein_Binding|dex_100nm|ChIP-seq|A549|FOXA1, Protein_Binding|dex_5nm|ChIP-seq|A549|NR3C1, Protein_Binding||ChIP-seq|VCaP|AR	4
chr11	32334540	rs61889170	Chromatin_Structure||DNase-seq|Progfib, Chromatin_Structure||DNase-seq|Nb4, Chromatin_Structure|Diffa14d|DNase-seq|H7es, Chromatin_Structure||DNase-seq|Ipsnihi7, Chromatin_Structure||DNase-seq|Htr8, Chromatin_Structure||DNase-seq|Hpaec, Chromatin_Structure|Znfb34a8|DNase-seq|K562, Chromatin_Structure||DNase-seq|Hmvecdneo, Chromatin_Structure||DNase-seq|Fibropag08395, Chromatin_Structure||DNase-se…	4
chr11	32368456	rs2207549	Chromatin_Structure||DNase-seq|Gm12865, Chromatin_Structure||DNase-seq|Gm12878, Protein_Binding|tnfa|ChIP-seq|GM12891|NFKB1, Protein_Binding||ChIP-seq|GM12878|EBF1, Protein_Binding||ChIP-seq|GM12878|RUNX3	4
chr11	32401584	rs10767933	Chromatin_Structure|Diffa14d|DNase-seq|H7es, Chromatin_Structure||DNase-seq|Hcf, Chromatin_Structure||DNase-seq|Hvmf, Chromatin_Structure||DNase-seq|Stellate, Chromatin_Structure|Serumfree|DNase-seq|Aosmc, Chromatin_Structure||DNase-seq|H7es, Chromatin_Structure||DNase-seq|Hpaf, Chromatin_Structure||DNase-seq|K562, Chromatin_Structure|Diffa9d|DNase-seq|H7es, Chromatin_Structure|Saha1u72hr|DNase-s…	4
chr11	32457544	rs72893528	Chromatin_Structure||DNase-seq|Ipsnihi7, Chromatin_Structure||DNase-seq|Htr8, Chromatin_Structure||DNase-seq|Monocd14ro1746, Chromatin_Structure||DNase-seq|Huvec, Chromatin_Structure|Znfe103c6|DNase-seq|K562, Chromatin_Structure|Est10nm30m|DNase-seq|Ishikawa, Chromatin_Structure||DNase-seq|Tregwb83319432, Chromatin_Structure||DNase-seq|Cd20ro01794, Chromatin_Structure||DNase-seq|Ipsnihi11, Chroma…	4
chr11	32331702	rs10835885	Chromatin_Structure||DNase-seq|T47d, Chromatin_Structure||DNase-seq|Hek293t, Chromatin_Structure|Est10nm30m|DNase-seq|T47d, Protein_Binding||ChIP-seq|PFSK-1|FOXP2	4
chr11	32355335	rs7123725	Chromatin_Structure||DNase-seq|Progfib, Chromatin_Structure|Diffa14d|DNase-seq|H7es, Chromatin_Structure||DNase-seq|Ipsnihi7, Chromatin_Structure||DNase-seq|Fibropag08395, Chromatin_Structure||DNase-seq|Huvec, Chromatin_Structure||DNase-seq|Cd20ro01794, Chromatin_Structure||DNase-seq|Ipsnihi11, Chromatin_Structure||DNase-seq|Heartoc, Chromatin_Structure||DNase-seq|Fibroblgm03348, Chromatin_Struct…	4
chr11	32365429	rs11031731	Chromatin_Structure||DNase-seq|Cd4naivewb11970640, Chromatin_Structure||DNase-seq|Gm12864, Chromatin_Structure||DNase-seq|M059j, Chromatin_Structure||DNase-seq|Cd34mobilized, Chromatin_Structure||DNase-seq|Hs5, Chromatin_Structure||DNase-seq|Gm19240, Chromatin_Structure||DNase-seq|Stellate, Chromatin_Structure||DNase-seq|Th2, Chromatin_Structure||DNase-seq|Gm20000, Chromatin_Structure||DNase-seq|…	4
chr11	32388626	rs58736369	Chromatin_Structure||DNase-seq|Htr8, Chromatin_Structure||DNase-seq|Fibroblgm03348, Chromatin_Structure||DNase-seq|Stellate, Chromatin_Structure|Lenticon|DNase-seq|Fibroblgm03348, Chromatin_Structure||DNase-seq|Fibrobl, Protein_Binding|proliferation|ChIP-seq|Caco2|HNF4A, Protein_Binding|differential|ChIP-seq|Caco2|HNF4A	4
chr11	32408692	rs5030335	Motifs|Footprinting|GM12891|, Chromatin_Structure||DNase-seq|Heartoc, Chromatin_Structure|Serumfree|DNase-seq|Aosmc, Chromatin_Structure||DNase-seq|K562, Chromatin_Structure|Saha1u72hr|DNase-seq|K562, Chromatin_Structure|Sahactrl|DNase-seq|K562, Chromatin_Structure|Nabut|DNase-seq|K562, Protein_Binding||ChIP-seq|PBDE|GATA1, Protein_Binding||ChIP-seq|HUVEC|GATA2, Protein_Binding||ChIP-seq|K562|CCN…	4
chr11	32411099	rs5030311	Chromatin_Structure||DNase-seq|Hcf, Chromatin_Structure||DNase-seq|Panisd, Chromatin_Structure||DNase-seq|Hs5, Chromatin_Structure||DNase-seq|Hcfaa, Chromatin_Structure||DNase-seq|Gm19240, Chromatin_Structure||DNase-seq|Gm10248, Chromatin_Structure||DNase-seq|Hae, Chromatin_Structure||FAIRE|Gm12892, Chromatin_Structure|Serumfree|DNase-seq|Aosmc, Chromatin_Structure||DNase-seq|Gm20000, Chromatin_S…	4
chr11	32442467	rs72909465	Motifs|Footprinting|K562|, Chromatin_Structure||DNase-seq|Progfib, Chromatin_Structure||DNase-seq|Htr8, Chromatin_Structure||DNase-seq|Fibropag08395, Chromatin_Structure||DNase-seq|Tregwb83319432, Chromatin_Structure||DNase-seq|Heartoc, Chromatin_Structure||DNase-seq|Hcf, Chromatin_Structure||DNase-seq|UrotsaUt189, Chromatin_Structure||DNase-seq|Panisd, Chromatin_Structure||DNase-seq|Fibroblgm033…	4
chr11	32459922	rs11031783	Chromatin_Structure||DNase-seq|Progfib, Chromatin_Structure||DNase-seq|Huvec, Chromatin_Structure||DNase-seq|Ipsnihi11, Chromatin_Structure||DNase-seq|Cd20ro01794, Chromatin_Structure||DNase-seq|Heartoc, Chromatin_Structure||DNase-seq|Gm12891, Chromatin_Structure||DNase-seq|Ipscwru1, Chromatin_Structure||DNase-seq|Gm20000, Chromatin_Structure||DNase-seq|H7es, Chromatin_Structure||DNase-seq|Hsmm, …	4
chr22	40669647	rs733381	Chromatin_Structure||DNase-seq|Wi38, Chromatin_Structure||DNase-seq|Hrce, Chromatin_Structure|Ohtam|DNase-seq|Wi38, Protein_Binding||ChIP-seq|HEK293-T-REx|ZNF263	4
chr22	40543607	rs11089974	Chromatin_Structure||DNase-seq|Ipsnihi7, Chromatin_Structure||DNase-seq|Ipsnihi11, Chromatin_Structure||DNase-seq|Ipscwru1, Chromatin_Structure||DNase-seq|H7es, Chromatin_Structure|Znfa41c6|DNase-seq|K562, Chromatin_Structure|Znff41b2|DNase-seq|K562, Chromatin_Structure||DNase-seq|H1hesc, Chromatin_Structure||FAIRE|H1hesc, Chromatin_Structure|Diffa5d|DNase-seq|H7es, Chromatin_Structure||DNase-seq…	4
chr22	40659250	rs4821939	Chromatin_Structure||DNase-seq|Huvec, Chromatin_Structure||DNase-seq|Hcf, Chromatin_Structure||DNase-seq|Hcfaa, Chromatin_Structure||DNase-seq|Th2, Chromatin_Structure||DNase-seq|Fibrobl, Chromatin_Structure||FAIRE|Gm19239, Chromatin_Structure||DNase-seq|K562, Chromatin_Structure||DNase-seq|Hl60, Chromatin_Structure|Sahactrl|DNase-seq|K562, Chromatin_Structure|Nabut|DNase-seq|K562, Chromatin_Stru…	4
chr1	22358456	rs2473290	Protein_Binding||ChIP-seq|GM12878|SPI1	5
chr1	22366101	rs10917128	Protein_Binding||ChIP-seq|GM12864|CTCF, Protein_Binding||ChIP-seq|HCT-116|CTCF, Protein_Binding||ChIP-seq|AG09319|CTCF, Protein_Binding||ChIP-seq|GM12865|CTCF, Protein_Binding||ChIP-seq|HPAF|CTCF, Protein_Binding||ChIP-seq|HFF-Myc|CTCF, Protein_Binding||ChIP-seq|U2OS|TRIM28, Protein_Binding||ChIP-seq|GM19238|CTCF, Protein_Binding||ChIP-seq|HEEpiC|CTCF, Protein_Binding||ChIP-seq|GM12873|CTCF, Prot…	5
chr1	22396997	rs56319427	Chromatin_Structure||DNase-seq|Nhbera, Chromatin_Structure||DNase-seq|Mcf7, Chromatin_Structure||DNase-seq|Hre, Chromatin_Structure||DNase-seq|Hee, Chromatin_Structure|Estctrl0h|DNase-seq|Mcf7	5
chr1	22415409	rs2268177	Motifs|PWM||BCL6B, Protein_Binding||ChIP-seq|GM12878|STAT3, Protein_Binding||ChIP-seq|GM12878|STAT5A, Protein_Binding||ChIP-seq|Jurkat|ETS1	5
chr1	22465819	rs61768001	Motifs|PWM||Gabpa, Chromatin_Structure||DNase-seq|K562, Chromatin_Structure||DNase-seq|Frontalcortexoc, Chromatin_Structure||DNase-seq|Sknsh, Chromatin_Structure||FAIRE|Nhek, Chromatin_Structure||DNase-seq|Gm12891, Chromatin_Structure||DNase-seq|8988t, Chromatin_Structure||DNase-seq|Gm19239, Chromatin_Structure||DNase-seq|Osteobl, Chromatin_Structure|ra|DNase-seq|Sknsh, Chromatin_Structure||DNase…	5
chr1	22480218	rs10917162	Chromatin_Structure||DNase-seq|H1hesc, Chromatin_Structure||DNase-seq|Ips, Chromatin_Structure||DNase-seq|Gm12891, Chromatin_Structure||DNase-seq|H9es, Chromatin_Structure||DNase-seq|Ipscwru1, Chromatin_Structure||DNase-seq|Gm12892, Chromatin_Structure||DNase-seq|H7es, Chromatin_Structure||DNase-seq|Monocd14	5
chr1	22480240	rs10917163	Chromatin_Structure||DNase-seq|H1hesc, Chromatin_Structure||DNase-seq|Ips, Chromatin_Structure||DNase-seq|Hsmmt, Chromatin_Structure||DNase-seq|H9es, Chromatin_Structure||DNase-seq|Hepg2, Chromatin_Structure||DNase-seq|Ipscwru1, Chromatin_Structure||DNase-seq|Gm12892, Chromatin_Structure||DNase-seq|H7es, Chromatin_Structure||DNase-seq|Hsmm, Chromatin_Structure||DNase-seq|Monocd14	5
chr1	22378279	rs725158	Motifs|PWM||Zbtb3, Protein_Binding||ChIP-seq|K562|MAX	5
chr1	22388871	rs17837951	Chromatin_Structure||DNase-seq|Huvec	5
chr1	22396288	rs143103359	Motifs|PWM||FAC1, Motifs|PWM||HNF3, Motifs|PWM||HFH4(FOXJ1), Motifs|PWM||Foxk1, Motifs|PWM||FOXC1, Motifs|PWM||HNF3alpha, Motifs|PWM||FOXC2, Motifs|PWM||FOXfactors, Motifs|PWM||Foxj1, Motifs|PWM||FOXJ3, Motifs|PWM||FOXP1, Motifs|PWM||FOXJ2, Motifs|PWM||FOXL1, Motifs|PWM||HFH3(FOXI1), Motifs|PWM||FOXO1, Chromatin_Structure||FAIRE|Helas3, Chromatin_Structure||DNase-seq|Mcf7, Chromatin_Structure|Est…	5
chr1	22414784	rs2268179	Chromatin_Structure||DNase-seq|Tregwb83319432, Chromatin_Structure|Hypoxlac|FAIRE|Mcf7	5
chr1	22422720	rs10917151	Motifs|PWM||Pitx2, Motifs|Footprinting|Fibrobl|Pitx2, Chromatin_Structure||DNase-seq|Hipe, Chromatin_Structure||DNase-seq|Hrpe, Chromatin_Structure||DNase-seq|Colo829, Chromatin_Structure||DNase-seq|Hcf, Chromatin_Structure||DNase-seq|M059j, Chromatin_Structure||DNase-seq|Hs5, Chromatin_Structure||DNase-seq|Nha, Chromatin_Structure||DNase-seq|Hcfaa, Chromatin_Structure||DNase-seq|Hah, Chromatin_S…	5
chr1	22450486	rs2235529	Motifs|PWM||NRSF, Chromatin_Structure||DNase-seq|K562, Chromatin_Structure||DNase-seq|Hepatocytes, Chromatin_Structure|Nabut|DNase-seq|K562, Chromatin_Structure||DNase-seq|Gm19238, Chromatin_Structure||DNase-seq|8988t, Chromatin_Structure||DNase-seq|Gm12892, Chromatin_Structure||DNase-seq|Monocd14, Chromatin_Structure||DNase-seq|Panislets	5
chr1	22462110	rs12037376	Motifs|PWM||SEF-1, Motifs|Footprinting|Gm12892|SEF-1, Motifs|Footprinting|Hepatocytes|SEF-1, Chromatin_Structure||DNase-seq|Fibrobl, Chromatin_Structure||DNase-seq|Hepatocytes, Chromatin_Structure||DNase-seq|Helas3, Chromatin_Structure||DNase-seq|Gm19238, Chromatin_Structure|Ifna4h|DNase-seq|Helas3, Chromatin_Structure||DNase-seq|Gm12891, Chromatin_Structure||DNase-seq|Gm12892, Chromatin_Structur…	5
chr1	22472505	rs7519889	Motifs|PWM||Hnf4a, Chromatin_Structure||DNase-seq|Th2wb33676984, Chromatin_Structure||DNase-seq|Th2	5
chr1	22482628	rs12410251	Chromatin_Structure||DNase-seq|Adultcd4th1, Chromatin_Structure||DNase-seq|Mcf7, Chromatin_Structure||DNase-seq|Helas3, Chromatin_Structure||DNase-seq|Gm12891, Chromatin_Structure||DNase-seq|Melano, Chromatin_Structure|Hypoxlac|DNase-seq|Mcf7, Chromatin_Structure||DNase-seq|Medullo, Chromatin_Structure||DNase-seq|H7es, Chromatin_Structure||DNase-seq|Monocd14	5
chr1	22492886	rs3920498	Motifs|PWM||TP53, Motifs|PWM||SMAD3, Chromatin_Structure||DNase-seq|Gm19240, Chromatin_Structure||DNase-seq|Mcf7, Chromatin_Structure||DNase-seq|Hepatocytes, Chromatin_Structure||DNase-seq|Helas3, Chromatin_Structure|Ifna4h|DNase-seq|Helas3, Chromatin_Structure||DNase-seq|Hmec, Chromatin_Structure||DNase-seq|Gm13977, Chromatin_Structure|Hypoxlac|DNase-seq|Mcf7	5
chr6	152562270	rs58415480	Motifs|PWM||TATA, Motifs|Footprinting|Huh7|TATA, Motifs|Footprinting|Huh7|TBP, Motifs|PWM||TBP, Chromatin_Structure||DNase-seq|Hvmf, Chromatin_Structure||FAIRE|Hepg2	5
chr6	152596878	rs111798622	Motifs|PWM||MyoD, Motifs|PWM||E12, Chromatin_Structure||DNase-seq|Hbvp	5
chr6	152592750	rs633891	Chromatin_Structure||FAIRE|Astrocy, Protein_Binding||ChIP-seq|K562|RFX3	5
chr9	805426	rs1812264	Motifs|PWM||RARG, Chromatin_Structure||DNase-seq|Rptec, Chromatin_Structure||DNase-seq|M059j, Chromatin_Structure||DNase-seq|Hah, Chromatin_Structure||DNase-seq|H7es, Chromatin_Structure||DNase-seq|Saec, Chromatin_Structure||DNase-seq|Hrce, Chromatin_Structure||DNase-seq|Nhek, Chromatin_Structure||DNase-seq|Hre, Chromatin_Structure||DNase-seq|Hmec, Chromatin_Structure||DNase-seq|Hee, Chromatin_St…	5
chr9	810905	rs71491964	Motifs|PWM||Srf, Motifs|PWM||Zfp105, Motifs|PWM||Mtf1, Chromatin_Structure||DNase-seq|Wi38, Chromatin_Structure|Ohtam|DNase-seq|Wi38	5
chr9	804230	rs7030354	Motifs|PWM||TFII-I, Chromatin_Structure||DNase-seq|Hpaec, Chromatin_Structure||DNase-seq|Hmvecdneo, Chromatin_Structure||DNase-seq|Huvec, Chromatin_Structure||DNase-seq|Rptec, Chromatin_Structure||DNase-seq|M059j, Chromatin_Structure||DNase-seq|Hmveclbl, Chromatin_Structure||DNase-seq|Hah, Chromatin_Structure||DNase-seq|Wi38, Chromatin_Structure||DNase-seq|Hrgec, Chromatin_Structure||DNase-seq|Hm…	5
chr9	804959	rs10976691	Motifs|PWM||PU.1, Motifs|PWM||Srf, Motifs|PWM||FOXP1, Motifs|PWM||Zfp105, Motifs|PWM||Nanog, Chromatin_Structure||DNase-seq|Hepatocytes	5
chr9	805073	rs1812266	Chromatin_Structure||DNase-seq|Hepatocytes	5
chr10	105694300	rs7902587	Chromatin_Structure||DNase-seq|Hae	5
chr11	186603	rs7124615	Motifs|Footprinting|GM12892|, Protein_Binding|mnased|ChIP-seq|K562|SETDB1	5
chr11	32333112	rs742995	Motifs|PWM||GR, Chromatin_Structure||DNase-seq|Hcpe, Chromatin_Structure||DNase-seq|Rptec, Chromatin_Structure||DNase-seq|Hrce, Chromatin_Structure||DNase-seq|Hnpce, Chromatin_Structure||DNase-seq|Helas3, Chromatin_Structure||DNase-seq|Panc1	5
chr11	32333376	rs742994	Chromatin_Structure||DNase-seq|H7es, Chromatin_Structure|Diffa2d|DNase-seq|H7es, Chromatin_Structure||DNase-seq|Hre, Chromatin_Structure||DNase-seq|Medullo	5
chr11	32346833	rs11031716	Chromatin_Structure||DNase-seq|Hvmf, Chromatin_Structure||DNase-seq|Hae, Chromatin_Structure||DNase-seq|H7es, Chromatin_Structure||DNase-seq|Hpaf, Chromatin_Structure|Diffa5d|DNase-seq|H7es, Chromatin_Structure||DNase-seq|Colo829, Chromatin_Structure||DNase-seq|T47d, Chromatin_Structure||DNase-seq|Phte, Chromatin_Structure||DNase-seq|Aoaf	5
chr11	32352399	rs12278882	Chromatin_Structure||DNase-seq|H7es, Chromatin_Structure|Diffa2d|DNase-seq|H7es, Chromatin_Structure||DNase-seq|Huh7, Chromatin_Structure||DNase-seq|Huh75	5
chr11	32358912	rs11031724	Chromatin_Structure||DNase-seq|Hsmm, Chromatin_Structure||DNase-seq|T47d, Chromatin_Structure||DNase-seq|Hsmmt	5
chr11	32361684	rs10767930	Motifs|PWM||BCL6B, Chromatin_Structure||DNase-seq|Panislets, Chromatin_Structure||DNase-seq|T47d	5
chr11	32361796	rs10767931	Motifs|PWM||Mafk, Chromatin_Structure||DNase-seq|T47d	5
chr11	32365065	rs11031729	Motifs|PWM||RARA, Motifs|Footprinting|Gm12878|MEIS1B:HOXA9, Motifs|PWM||RXR::RAR_DR5, Motifs|PWM||RARG, Motifs|PWM||MEIS1B:HOXA9, Protein_Binding||ChIP-seq|CD34|SMARCA4	5
chr11	32384945	rs2418902	Chromatin_Structure||DNase-seq|Hae, Chromatin_Structure||DNase-seq|Medullod341, Chromatin_Structure||DNase-seq|Werirb1, Chromatin_Structure||DNase-seq|Medullo	5
chr11	32385012	rs72896067	Chromatin_Structure||DNase-seq|Hae, Chromatin_Structure||DNase-seq|Medullod341, Chromatin_Structure||DNase-seq|Werirb1, Chromatin_Structure||DNase-seq|Medullo	5
chr11	32402860	rs7116169	Chromatin_Structure|Est10nm30m|DNase-seq|Ishikawa, Chromatin_Structure||DNase-seq|Lncap, Chromatin_Structure|Tam10030|DNase-seq|Ishikawa	5
chr11	32403491	rs7926521	Chromatin_Structure||DNase-seq|Hsmm, Chromatin_Structure||DNase-seq|Hsmmt, Chromatin_Structure||DNase-seq|Hsmmemb	5
chr11	32406722	rs11431274	Motifs|Footprinting|GM12892|AP-4, Motifs|PWM||NFKB1, Motifs|PWM||P50:P50, Motifs|PWM||NF-kappaB(p50), Motifs|PWM||NF-kappaB(p65), Motifs|PWM||EBF1, Motifs|PWM||Olf-1, Motifs|PWM||NFKB2, Motifs|PWM||NF-kappaB, Chromatin_Structure||DNase-seq|Hcpe, Chromatin_Structure||DNase-seq|Hae	5
chr11	32410336	rs5030317	Chromatin_Structure||FAIRE|Gm12892, Chromatin_Structure||DNase-seq|Mcf7	5
chr11	32410379	rs5030316	Chromatin_Structure||FAIRE|Gm12892, Chromatin_Structure||DNase-seq|Mcf7, Chromatin_Structure|Hypoxlac|DNase-seq|Mcf7	5
chr11	32410773	rs1799937	Motifs|PWM||PPARalpha:RXRalpha, Chromatin_Structure||DNase-seq|Gm19240, Chromatin_Structure||FAIRE|Gm12892, Chromatin_Structure|Znfa41c6|DNase-seq|K562, Chromatin_Structure||DNase-seq|K562, Chromatin_Structure||DNase-seq|Gm19238, Chromatin_Structure|Diff4d|DNase-seq|Lhcnm2, Chromatin_Structure||DNase-seq|Lhcnm2, Chromatin_Structure||DNase-seq|Gm12878	5
chr11	32437309	rs5030217	Motifs|PWM||PU.1, Protein_Binding||ChIP-seq|HeLa-S3|EZH2	5
chr11	32447274	rs72893506	Chromatin_Structure||DNase-seq|Mcf7, Chromatin_Structure||DNase-seq|Hepatocytes, Chromatin_Structure||DNase-seq|T47d, Chromatin_Structure||DNase-seq|Chorion, Chromatin_Structure||DNase-seq|Myometr, Chromatin_Structure||DNase-seq|Psoasmuscleoc	5
chr11	32462872	rs72893557	Chromatin_Structure||DNase-seq|H7es, Chromatin_Structure|Diffa2d|DNase-seq|H7es, Chromatin_Structure||DNase-seq|Hmec	5
chr11	32470302	rs10835912	Protein_Binding||ChIP-seq|HepG2|FOXA1, Protein_Binding||ChIP-seq|HepG2|FOXA2	5
chr11	32497217	rs7482130	Motifs|Footprinting|Hpde6e6e7|LXRdirectrepeat4, Motifs|Footprinting|Gm12878|ARP-1(COUP-TF2), Motifs|Footprinting|Cll|SREBP-1, Motifs|Footprinting|Huh7|SREBP-1, Motifs|Footprinting|Huh7|LXRdirectrepeat4, Motifs|PWM||SREBP, Motifs|Footprinting|A549|SREBP-1, Motifs|PWM||LXRdirectrepeat4, Motifs|PWM||ARP-1(COUP-TF2), Motifs|Footprinting|Cll|LXRdirectrepeat4, Motifs|Footprinting|Gm12878|SREBP-1, Motif…	5
chr11	186058	rs11245981	Chromatin_Structure||DNase-seq|K562	5
chr11	32297639	rs3920533	Chromatin_Structure||DNase-seq|Nhdfad	5
chr11	32328063	rs7928458	Motifs|PWM||ISL1, Chromatin_Structure||DNase-seq|Hvmf	5
chr11	32332994	rs742996	Chromatin_Structure||FAIRE|Urotsa, Chromatin_Structure||DNase-seq|Helas3, Chromatin_Structure||FAIRE|K562	5
chr11	32337086	rs61889172	Protein_Binding||ChIP-seq|HEK293-T-REx|ZNF263	5
chr11	32342022	rs11031714	Motifs|PWM||Mybl1, Motifs|PWM||ZFP652, Motifs|PWM||MYBL2, Motifs|PWM||Myb, Motifs|PWM||MYBL1, Chromatin_Structure||FAIRE|A549, Protein_Binding|estradiol_10nm|ChIP-seq|ECC-1|ESR1	5
chr11	32346863	rs11828433	Chromatin_Structure||DNase-seq|Hvmf, Chromatin_Structure||DNase-seq|Hae, Chromatin_Structure||DNase-seq|H7es, Chromatin_Structure||DNase-seq|Hpaf, Chromatin_Structure|Diffa5d|DNase-seq|H7es, Chromatin_Structure||DNase-seq|Colo829, Chromatin_Structure||DNase-seq|T47d, Chromatin_Structure||DNase-seq|Phte, Chromatin_Structure||DNase-seq|Hcm, Chromatin_Structure||DNase-seq|Aoaf	5
chr11	32350347	rs35524450	Chromatin_Structure|Znfa41c6|DNase-seq|K562, Chromatin_Structure||DNase-seq|K562, Chromatin_Structure|Nabut|DNase-seq|K562	5
chr11	32353263	rs12280757	Chromatin_Structure||DNase-seq|Progfib, Chromatin_Structure||DNase-seq|8988t, Chromatin_Structure||DNase-seq|Fibrobl, Chromatin_Structure||DNase-seq|Huh7	5
chr11	32356127	rs7127500	Chromatin_Structure||DNase-seq|T47d, Chromatin_Structure||DNase-seq|Osteobl	5
chr11	32358678	rs143105159	Chromatin_Structure||DNase-seq|Hepatocytes	5
chr11	32363980	rs143965489	Motifs|PWM||DMRT4, Motifs|PWM||POU1F1, Chromatin_Structure|Diffa14d|DNase-seq|H7es, Chromatin_Structure||DNase-seq|Heartoc, Chromatin_Structure||DNase-seq|H7es, Chromatin_Structure|Diffa9d|DNase-seq|H7es	5
chr11	32364186	rs2057178	Chromatin_Structure|Diffa14d|DNase-seq|H7es, Chromatin_Structure||DNase-seq|H7es	5
chr11	32367882	rs7122775	Chromatin_Structure||DNase-seq|Helas3, Chromatin_Structure|Ifna4h|DNase-seq|Helas3	5
chr11	32370379	rs10835889	Motifs|PWM||Sp100, Motifs|PWM||FOXI1, Chromatin_Structure||DNase-seq|M059j, Chromatin_Structure||DNase-seq|Hvmf, Chromatin_Structure||DNase-seq|Hpaf, Chromatin_Structure||DNase-seq|Nha, Chromatin_Structure||DNase-seq|Hcm, Chromatin_Structure||DNase-seq|Aoaf	5
chr11	32380323	rs10572900	Chromatin_Structure||DNase-seq|Hcf, Chromatin_Structure||DNase-seq|Medullod341, Chromatin_Structure||DNase-seq|H7es, Chromatin_Structure|Diffa2d|DNase-seq|H7es, Chromatin_Structure||DNase-seq|Hek293t, Chromatin_Structure||DNase-seq|Hre, Chromatin_Structure||DNase-seq|Medullo, Chromatin_Structure||DNase-seq|Aoaf	5
chr11	32381173	rs139788276	Chromatin_Structure||DNase-seq|Th2	5
chr11	32388681	rs58222320	Protein_Binding|proliferation|ChIP-seq|Caco2|HNF4A	5
chr11	32391689	rs11031752	Chromatin_Structure||DNase-seq|Sknmc	5
chr11	32393884	rs7105471	Motifs|PWM||Bach2, Chromatin_Structure||DNase-seq|Hcf, Chromatin_Structure||DNase-seq|Ag10803, Chromatin_Structure||DNase-seq|M059j, Chromatin_Structure||DNase-seq|Hs5, Chromatin_Structure||DNase-seq|Hcfaa, Chromatin_Structure||DNase-seq|Stellate, Chromatin_Structure||DNase-seq|Hae, Chromatin_Structure||DNase-seq|Hsmm, Chromatin_Structure||DNase-seq|Hsmmt, Chromatin_Structure||DNase-seq|Nha, Chro…	5
chr11	32399199	rs10835893	Chromatin_Structure||DNase-seq|Mcf7	5
chr11	32403447	rs7926620	Motifs|PWM||RFX2, Motifs|PWM||RFX4, Motifs|PWM||RFX3, Chromatin_Structure||DNase-seq|Hsmm, Chromatin_Structure||DNase-seq|Hsmmt, Chromatin_Structure||DNase-seq|Hsmmemb	5
chr11	32404794	rs6484574	Protein_Binding||ChIP-seq|K562|POLR2A	5
chr11	32406035	rs6484575	Motifs|PWM||RREB1, Chromatin_Structure||DNase-seq|Nb4	5
chr11	32407448	rs67263509	Motifs|PWM||Lyf-1, Chromatin_Structure||DNase-seq|Mcf7, Chromatin_Structure||DNase-seq|T47d, Chromatin_Structure||DNase-seq|Helas3, Chromatin_Structure|Ifna4h|DNase-seq|Helas3, Chromatin_Structure|Est10nm30m|DNase-seq|T47d	5
chr11	32414332	rs2234593	Motifs|PWM||ICSBP, Motifs|PWM||IRF, Motifs|Footprinting|AosmcSerumfree|ICSBP, Motifs|Footprinting|AosmcSerumfree|IRF, Chromatin_Structure|Serumfree|DNase-seq|Aosmc, Chromatin_Structure||DNase-seq|Phte	5
chr11	32446335	rs2418911	Motifs|PWM||TEAD1, Motifs|PWM||TEAD3, Chromatin_Structure||DNase-seq|Huh7, Chromatin_Structure||DNase-seq|Huh75	5
chr11	32469258	rs12270749	Motifs|Footprinting|LncapAndro|HOXA13, Motifs|PWM||HOXA13, Chromatin_Structure||DNase-seq|T47d, Chromatin_Structure||DNase-seq|Helas3, Chromatin_Structure|Ifna4h|DNase-seq|Helas3	5
chr11	32470303	rs12292135	Protein_Binding||ChIP-seq|HepG2|FOXA1, Protein_Binding||ChIP-seq|HepG2|FOXA2	5
chr11	32475483	rs41488548	Motifs|PWM||SF1, Motifs|PWM||LRH1, Motifs|PWM||HOXC11, Motifs|Footprinting|Gm12878|SF1, Motifs|PWM||Srf, Motifs|Footprinting|Cll|SF1, Motifs|PWM||Tcfap2e, Motifs|PWM||RORA_1, Motifs|PWM||ESRRA, Motifs|Footprinting|Helas3Ifna4h|SF1, Motifs|Footprinting|Hpde6e6e7|Esrrb, Motifs|PWM||Hoxc12, Motifs|PWM||Cdx1, Motifs|Footprinting|Gm12878|Esrrb, Motifs|PWM||Hoxa11, Motifs|Footprinting|A549|Esrrb, Motif…	5
chr17	7578670	rs35850753	Chromatin_Structure||DNase-seq|Melano	5
chr22	40541980	rs732384	Chromatin_Structure||DNase-seq|Cd4naivewb11970640	5
chr22	40542120	rs732383	Motifs|PWM||BLIMP1, Motifs|PWM||IRF-7, Motifs|PWM||IRF, Motifs|PWM||IRF3, Motifs|PWM||PRDM1, Motifs|PWM||STAT1, Chromatin_Structure||DNase-seq|Mel2183	5
chr22	40554444	rs4402860	Motifs|PWM||MyoD, Motifs|PWM||MEF-2, Motifs|PWM||FIGLA, Motifs|Footprinting|LncapAndro|MEF-2, Chromatin_Structure||DNase-seq|Fibrobl, Chromatin_Structure||DNase-seq|Mel2183	5
chr22	40632509	rs4821936	Motifs|PWM||ETV6, Motifs|PWM||NRF-2/GABP, Motifs|PWM||GABPA, Chromatin_Structure||DNase-seq|Rptec, Chromatin_Structure||DNase-seq|Lncap, Chromatin_Structure||DNase-seq|Hbvp, Chromatin_Structure||DNase-seq|Hmvecdblad, Chromatin_Structure||DNase-seq|Hrce	5
chr22	40703074	rs12484951	Motifs|Footprinting|GM12892|, Motifs|PWM||AIRE, Chromatin_Structure||DNase-seq|Osteobl	5
chr22	40711227	rs3830738	Motifs|PWM||Foxk1, Motifs|PWM||Foxl1, Motifs|PWM||Foxj1, Motifs|PWM||Foxa2, Chromatin_Structure||DNase-seq|Fibrobl	5
chr22	40711619	rs17332320	Protein_Binding||ChIP-seq|GM12878|EBF1	5
chr1	22347395	rs12407439	Motifs|PWM||Mtf1, Motifs|PWM||Srf, Motifs|PWM||BCL6, Motifs|PWM||Tcfap2e, Motifs|PWM||Zfp105	6
chr1	22359838	rs72665313	Motifs|PWM||Nanog, Motifs|PWM||IRF	6
chr1	22370457	rs200068925	Motifs|PWM||Srf, Motifs|PWM||Zfp105, Motifs|PWM||Elf3	6
chr1	22371064	rs10917130	Motifs|PWM||Dbx1, Motifs|PWM||C/EBPgamma, Motifs|PWM||Srf, Motifs|PWM||Tlx2, Motifs|PWM||Hoxd10, Motifs|PWM||Zfp105	6
chr1	22407102	rs3216547	Motifs|PWM||STAT1:STAT1, Motifs|PWM||Cdx	6
chr1	22486028	rs56104760	Motifs|Footprinting|Fibrobl|CDP, Motifs|Footprinting|Cll|CDP, Motifs|PWM||ONECUT3, Motifs|PWM||Sox17, Motifs|PWM||CDP, Motifs|PWM||FOXP1, Motifs|Footprinting|8988t|CDP, Motifs|Footprinting|Gm12892|CDP, Motifs|Footprinting|Gm12891|CDP, Motifs|PWM||Hoxd13	6
chr1	22360148	rs112239193	Motifs|PWM||Srf, Motifs|PWM||Nanog, Motifs|PWM||FOXP1, Motifs|PWM||Zfp105, Motifs|PWM||Evi-1, Motifs|PWM||Elf3	6
chr1	22361228	rs111992780	Motifs|PWM||Pax-6	6
chr1	22370234	rs66498414	Motifs|PWM||Nkx6-3, Motifs|PWM||Lmx1a, Motifs|PWM||Pou3f2, Motifs|PWM||Nkx6-1, Motifs|PWM||HOXB5, Motifs|PWM||Hoxb4, Motifs|PWM||Arid3a, Motifs|PWM||Hoxa7, Motifs|PWM||Pou1f1, Motifs|PWM||HOXA7, Motifs|PWM||Cart1, Motifs|PWM||Lmx1b, Motifs|PWM||HNF1, Motifs|PWM||Hoxc8, Motifs|PWM||Phox2b, Motifs|PWM||Shox2, Motifs|PWM||Rhox6, Motifs|PWM||Prop-1, Motifs|PWM||Prop1, Motifs|PWM||HOXC-8, Motifs|PWM||…	6
chr1	22418260	rs139035560	Motifs|PWM||Srf, Motifs|PWM||Nanog, Motifs|PWM||Elf3	6
chr1	22420851	rs16826582	Motifs|PWM||Zbtb3	6
chr6	152545864	rs17082358	Motifs|PWM||Sox1, Chromatin_Structure||FAIRE|Panislets	6
chr6	152556257	rs12110523	Motifs|PWM||TEF, Chromatin_Structure||FAIRE|Astrocy	6
chr6	152604843	rs9397500	Motifs|PWM||MEF2A, Motifs|PWM||MEF2D	6
chr6	152631264	rs34118755	Motifs|PWM||Srf, Motifs|PWM||Tcfap2e, Motifs|PWM||Oct-1, Motifs|PWM||Zfp105, Motifs|PWM||Elf3, Motifs|Footprinting|Lymphoblastoid|HSF	6
chr6	152554736	rs35764603	Motifs|PWM||TCF4	6
chr6	152556525	rs12111427	Motifs|PWM||IRF-1, Motifs|PWM||IRF9	6
chr6	152558551	rs13192494	Motifs|PWM||ARP-1(COUP-TF2)	6
chr6	152603623	rs9397093	Motifs|PWM||ATF5	6
chr6	152616172	rs584336	Motifs|PWM||Zfp105	6
chr6	152629098	rs9479289	Motifs|PWM||Pitx2, Motifs|PWM||LUN-1	6
chr6	152630179	rs7742927	Motifs|PWM||MTF-1	6
chr9	804885	rs10976689	Motifs|PWM||COUPTF, Motifs|PWM||TLX1::NFIC, Motifs|PWM||CTF1	6
chr9	805736	rs1853425	Motifs|PWM||Srf, Motifs|PWM||FOXP1, Motifs|PWM||Zfp105, Motifs|PWM||Elf3, Motifs|PWM||Mtf1	6
chr10	105680631	rs7907606	Motifs|PWM||PU.1, Motifs|PWM||Pax-4, Motifs|PWM||POU3F3, Motifs|PWM||FOXP1, Motifs|PWM||POU3F1	6
chr10	105679340	rs2488002	Motifs|PWM||LUN-1	6
chr10	105682343	rs144559568	Motifs|PWM||Srf, Motifs|PWM||Tcfap2e, Motifs|PWM||Zfp105, Motifs|PWM||Elf3	6
chr10	105682344	rs75113904	Motifs|PWM||Srf, Motifs|PWM||Tcfap2e, Motifs|PWM||Zfp105, Motifs|PWM||Elf3	6
chr11	180834	rs148367131	Motifs|PWM||Sox12	6
chr11	32296660	rs79121531	Motifs|PWM||Oct-1, Chromatin_Structure||FAIRE|Astrocy	6
chr11	32308978	rs11823078	Motifs|PWM||AIRE, Chromatin_Structure||FAIRE|Medullo	6
chr11	32343211	rs12285041	Motifs|PWM||TP53, Motifs|PWM||Staf, Motifs|PWM||p53	6
chr11	32360298	rs200998056	Motifs|PWM||Srf, Motifs|PWM||Tcfap2e, Motifs|PWM||Elf3	6
chr11	32377398	rs12282630	Motifs|PWM||C/EBPbeta	6
chr11	32388911	rs60923278	Motifs|PWM||CACD, Motifs|PWM||TBX2, Motifs|PWM||Klf4	6
chr11	32396584	rs7939496	Motifs|PWM||Pit-1, Motifs|Footprinting|Helas3|Pit-1	6
chr11	32401056	rs11031757	Motifs|PWM||Mybl1, Motifs|PWM||Myb	6
chr11	32410001	rs5030320	Motifs|PWM||CIZ	6
chr11	32433446	rs5030228	Motifs|PWM||BARHL1, Motifs|PWM||BARHL2, Motifs|PWM||Sox15	6
chr11	32464102	rs72905043	Motifs|PWM||Obox5	6
chr11	32486914	rs72906960	Motifs|Footprinting|Hepatocytes|HMGA2, Motifs|PWM||HMGA2	6
chr11	32507903	rs10835927	Motifs|PWM||Lmo2complex	6
chr11	232418	rs34725261	Motifs|PWM||FLI1, Motifs|PWM||SPDEF	6
chr11	32304165	rs200719069	Motifs|PWM||Srf, Motifs|PWM||Oct-1, Motifs|PWM||Zfp105, Motifs|PWM||Elf3, Motifs|PWM||Oct-4(POU5F1), Motifs|PWM||IRX3	6
chr11	32316431	rs10835879	Motifs|PWM||aMEF-2, Motifs|PWM||MEF2A, Motifs|PWM||MEF-2, Motifs|PWM||RSRFC4	6
chr11	32318294	rs7116279	Motifs|PWM||Sox2, Motifs|PWM||IRX3	6
chr11	32328564	rs10835883	Motifs|PWM||Ikaros, Motifs|Footprinting|A549|Ikaros, Motifs|Footprinting|LncapAndro|Lyf-1, Motifs|PWM||Lyf-1, Motifs|PWM||Zfx, Motifs|Footprinting|LncapAndro|Ikaros, Motifs|PWM||PLAG1	6
chr11	32338245	rs61889173	Motifs|PWM||NR4A2	6
chr11	32367361	rs11031733	Motifs|PWM||MRF-2	6
chr11	32381646	rs7122664	Motifs|PWM||Srf, Motifs|PWM||FOXL1, Motifs|PWM||Elf3, Motifs|PWM||FOXD2	6
chr11	32385657	rs3858437	Motifs|PWM||HFH8(FOXF1A), Motifs|PWM||HNF3, Motifs|PWM||HNF3beta, Motifs|PWM||HFH4(FOXJ1), Motifs|PWM||FOXC1, Motifs|PWM||Glis2, Motifs|PWM||HNF3alpha, Motifs|PWM||HOXC11, Motifs|PWM||Cdx, Motifs|Footprinting|Cll|Foxd3, Motifs|PWM||Foxl1, Motifs|Footprinting|Cll|HFH3(FOXI1), Motifs|Footprinting|Cll|HFH4(FOXJ1), Motifs|PWM||FOXP1, Motifs|PWM||FOXD3, Motifs|Footprinting|Cll|HFH8(FOXF1A), Motifs|PWM…	6
chr11	32387434	rs11031748	Motifs|PWM||IRF-1, Motifs|PWM||Irf3, Motifs|PWM||IRF-2, Motifs|PWM||IRF2, Motifs|PWM||STAT1	6
chr11	32387918	rs7105538	Motifs|Footprinting|Cll|MZF1, Motifs|PWM||MZF1	6
chr11	32392394	rs7951745	Motifs|PWM||Zfp281	6
chr11	32415528	rs73473736	Motifs|PWM||Pax-5	6
chr11	32434900	rs16923260	Motifs|PWM||BCL6, Chromatin_Structure|Nabut|FAIRE|K562	6
chr11	32466721	rs72905054	Motifs|PWM||Smad3	6
chr11	32475096	rs79240149	Motifs|PWM||NF-1, Chromatin_Structure||FAIRE|Nhbe	6
chr11	32479061	rs140522863	Motifs|PWM||Zfx, Motifs|Footprinting|Hpde6e6e7|Zfx, Motifs|Footprinting|Gm12878|Zfx	6
chr11	32483039	rs147711799	Motifs|PWM||CACD, Motifs|PWM||Klf4	6
chr11	32484677	rs112991400	Motifs|PWM||Zbtb3	6
chr11	32492245	rs113177223	Motifs|PWM||MyoD, Motifs|PWM||E2A, Motifs|PWM||TAL1	6
chr11	32496225	rs72906981	Motifs|PWM||ARP-1(COUP-TF2), Motifs|PWM||PXR(PXR:RXR)	6
chr22	40533129	rs8140112	Motifs|PWM||FAC1	6
chr22	40649823	rs138047404	Motifs|PWM||PU.1	6
chr22	40652872	rs12484776	Motifs|PWM||SRF, Chromatin_Structure||FAIRE|Gm18507	6
chr22	40602470	rs142808540	Motifs|PWM||IRX5, Motifs|PWM||Sox2, Motifs|PWM||IRX2, Motifs|PWM||Pou5f1, Motifs|PWM||AIRE, Motifs|PWM||IRX3	6
chr22	40603402	rs4821934	Motifs|PWM||Sp1	6
chr22	40639705	rs143521471	Motifs|Footprinting|H1hesc|SP1:SP3, Motifs|PWM||Egr-1, Motifs|PWM||KROX, Motifs|PWM||NGFI-C, Motifs|Footprinting|Hpde6e6e7|KROX, Motifs|PWM||SP1:SP3	6
chr22	40663874	rs34619639	Motifs|PWM||Tcf3, Motifs|PWM||Tcfap2e, Motifs|PWM||Elf3, Motifs|PWM||RFX	6
chr1	22367072	rs72665317	No data	7
chr1	172122600	rs17361789	No data	7
chr1	22348408	rs10917119	No data	7
chr1	22354537	rs80173514	No data	7
chr1	22358594	rs61778045	No data	7
chr1	22358788	rs61778046	No data	7
chr1	22358835	rs12027753	No data	7
chr1	22365688	rs12405695	No data	7
chr1	22403356	rs12038474	No data	7
chr1	22436445	rs7412010	No data	7
chr1	22472731	rs12042083	No data	7
chr6	152627952	rs36019875	No data	7
chr6	152549308	rs13206305	No data	7
chr6	152556599	rs35429109	No data	7
chr6	152558196	rs11751190	No data	7
chr9	804792	rs10976687	No data	7
chr9	804846	rs10976688	No data	7
chr9	804923	rs10976690	No data	7
chr9	805814	rs10815732	No data	7
chr9	809501	rs7021644	No data	7
chr10	105687631	rs11591710	No data	7
chr10	105682295	rs11813268	No data	7
chr10	105692617	rs35818937	No data	7
chr11	179459	rs140526878	No data	7
chr11	179625	rs192982361	No data	7
chr11	32307325	rs4603277	No data	7
chr11	32315909	rs7944771	No data	7
chr11	32322858	rs10835881	No data	7
chr11	32330117	rs11031704	No data	7
chr11	32330674	rs7944182	No data	7
chr11	32343163	rs12285028	No data	7
chr11	32360221	rs12789861	No data	7
chr11	32360851	rs11031726	No data	7
chr11	32363615	rs11031728	No data	7
chr11	32367325	rs10835887	No data	7
chr11	32367569	rs61889186	No data	7
chr11	32382853	rs113790153	No data	7
chr11	32384454	rs72896066	No data	7
chr11	32385874	rs61889189	No data	7
chr11	32387616	rs7101933	No data	7
chr11	32388951	rs57744011	No data	7
chr11	32392049	rs7937976	No data	7
chr11	32392250	rs6484573	No data	7
chr11	32392843	rs59961456	No data	7
chr11	32398370	rs28460016	No data	7
chr11	32404924	rs10835896	No data	7
chr11	32406140	rs6484576	No data	7
chr11	32407143	rs11031760	No data	7
chr11	32412783	rs5030297	No data	7
chr11	32417525	rs5030278	No data	7
chr11	32498165	rs58074243	No data	7
chr11	32507732	rs12282155	No data	7
chr11	32294883	rs11031685	No data	7
chr11	32296108	rs11031688	No data	7
chr11	32299223	rs11031690	No data	7
chr11	32300927	rs138923553	No data	7
chr11	32304294	rs2900666	No data	7
chr11	32306207	rs11031691	No data	7
chr11	32328925	rs10488685	No data	7
chr11	32332577	rs2003731	No data	7
chr11	32335232	rs61889171	No data	7
chr11	32342516	rs7121219	No data	7
chr11	32357370	rs61889183	No data	7
chr11	32367336	rs10835888	No data	7
chr11	32369602	rs61889187	No data	7
chr11	32369890	rs10635591	No data	7
chr11	32379660	rs17673047	No data	7
chr11	32382596	rs148239172	No data	7
chr11	32383176	rs111603441	No data	7
chr11	32388029	rs7105664	No data	7
chr11	32389100	rs61889204	No data	7
chr11	32389136	rs73473704	No data	7
chr11	32401035	rs7946388	No data	7
chr11	32405354	rs12574749	No data	7
chr11	32406982	rs7120483	No data	7
chr11	32407207	rs11031761	No data	7
chr11	32422723	rs5030255	No data	7
chr11	32429095	rs79026725	No data	7
chr11	32433543	rs16923250	No data	7
chr11	32479849	rs7948730	No data	7
chr11	32482626	rs113397231	No data	7
chr11	32486972	rs72906965	No data	7
chr11	32489509	rs61325628	No data	7
chr11	32492147	rs149230760	No data	7
chr11	32497342	rs146656551	No data	7
chr11	32500323	rs17748949	No data	7
chr16	50147801	rs4785383	No data	7
chr16	50147992	rs4785384	No data	7
chr16	50165442	rs139917920	No data	7
chr16	50166601	rs11076514	No data	7
chr16	50168292	rs12923319	No data	7
chr17	7368405	rs370247741	No data	7
chr20	46761256	rs6094982	No data	7
chr22	40530922	rs8136580	No data	7
chr22	40535151	rs73165039	No data	7
chr22	40535656	rs11089973	No data	7
chr22	40668987	rs2413620	No data	7
chr22	40640515	rs12628042	No data	7
chr22	40665224	rs112251865	No data	7
chr1	22365828	rs10799731	No data	7

## Sheet: Supplementary Table 4
Supplementary Table 4. eQTL-based two-sample summary mendelian randomization analyses using uterine tissue from GTEx
Locus	CHR	Gene	Probe_bp	topSNP	topSNP_bp	A1	A2	Freq	b_GWAS	se_GWAS	p_GWAS	b_eQTL	se_eQTL	p_eQTL	b_SMR	se_SMR	p_SMR	p_HEIDI	nsnp_HEIDI
16q12.1	16	HEATR3	50120075	rs6500288	50148408	G	A	0.385989	-0.0733	0.0118513	1.455e-09	-0.442837	0.0707579	3.88742e-10	0.165524	0.0376259	1.08652e-05	NA	NA
	16	RP11-401P9.6	50643791	rs12923319	50168293	A	C	0.607143	0.0675	0.0119341	2.878e-08	0.204051	0.103673	0.0490423	0.3308	0.177956	0.0630428	NA	NA
1p36.12	1	HS6ST1P1	21755413	rs41307810	22354045	T	C	0.029304	0.153	0.0235501	2.246e-10	-1.42249	0.452104	0.00165306	-0.107558	0.0379826	0.00462914	NA	NA
	1	ECE1	21607868	rs61778045	22358595	A	G	0.241758	0.1238	0.0139318	9.272e-18	0.37392	0.126037	0.00300968	0.331087	0.117655	0.00489206	NA	NA
	1	LINC00339	22354698	rs72665317	22367073	G	T	0.271978	0.1257	0.0135848	4.477e-19	-0.420246	0.154428	0.0065024	-0.299111	0.114569	0.00903461	NA	NA
	1	EIF4G3	21318170	rs41307810	22354045	T	C	0.029304	0.153	0.0235501	2.246e-10	0.48717	0.181959	0.0074204	0.314059	0.126872	0.0133086	NA	NA
	1	USP48	22057445	rs10917128	22366102	C	T	0.275183	0.1217	0.0136771	8.417e-18	0.333473	0.146683	0.0230003	0.364947	0.165684	0.0276178	NA	NA
	1	CDC42	22399278	rs41307810	22354045	T	C	0.029304	0.153	0.0235501	2.246e-10	-0.359299	0.161156	0.0257798	-0.425829	0.20193	0.0349623	NA	NA
	1	RAP1GAP	21959254	rs2473290	22358457	C	T	0.727106	-0.0851	0.0123214	1.703e-11	-0.214724	0.100114	0.0319701	0.396323	0.193489	0.0405311	NA	NA
	1	RP1-224A6.8	22395076	rs56104760	22486029	G	A	0.217491	0.1137	0.0133412	1.676e-16	0.390596	0.188714	0.0384734	0.291094	0.144728	0.0442927	NA	NA
	1	WNT4	22457130	rs7519889	22472506	A	G	0.391026	0.0923	0.0125896	1.015e-12	0.161811	0.0816253	0.0474387	0.570419	0.29808	0.055666	NA	NA
6q25.2	6	MTRF1L	153316158	rs17082358	152545865	C	T	0.14652	0.1289	0.0128831	6.296e-22	-0.340083	0.12284	0.00563158	-0.379025	0.142051	0.00762511	NA	NA
	6	CCDC170	151878746	rs36019875	152627953	G	A	0.181777	0.0975	0.0123509	1.92e-14	0.19268	0.0951757	0.0429221	0.50602	0.258041	0.049878	NA	NA
	6	SYNE1	152700877	rs7742927	152630180	A	G	0.179945	0.1004	0.0124186	4.722e-15	-0.217186	0.110787	0.049949	-0.462277	0.242641	0.0567555	NA	NA
10q24.33	10	RP11-225H22.4	105217556	rs35007589	105655228	T	C	0.0512821	0.1232	0.0176804	1.143e-11	-0.628125	0.223166	0.00488372	-0.196139	0.0751564	0.00906085	NA	NA
	10	RP11-416N2.4	105369091	rs11813268	105682296	T	C	0.298993	0.1152	0.0137052	4.152e-16	0.251906	0.106977	0.0185341	0.457313	0.201684	0.0233612	NA	NA
	10	NEURL	105303022	rs11813268	105682296	T	C	0.298993	0.1152	0.0137052	4.152e-16	0.231533	0.107035	0.0305298	0.497553	0.237508	0.0361807	NA	NA
	10	OBFC1	105660131	rs11813268	105682296	T	C	0.298993	0.1152	0.0137052	4.152e-16	-0.236738	0.113423	0.0368683	-0.486614	0.24022	0.0427954	NA	NA
	10	TAF5	105138260	rs11813268	105682296	T	C	0.298993	0.1152	0.0137052	4.152e-16	0.230923	0.112996	0.0409889	0.498868	0.251218	0.0470563	NA	NA
	10	GSTO2	106046667	rs35818937	105692617	A	AAC	0.137821	0.118	0.0149721	2.108e-14	-0.201729	0.102834	0.0497969	-0.584943	0.307279	0.0569594	NA	NA
11p15.5	11	PHRF1	594354	rs140526878	179460	G	C	0.0457875	-0.1655	0.0198543	7.098e-16	-0.471321	0.213989	0.0276266	0.351141	0.164896	0.0332158	NA	NA
	11	RP11-326C3.12	328646	rs34725261	232419	T	C	0.0645604	-0.1642	0.0192219	1.435e-16	0.492701	0.250427	0.0491323	-0.333265	0.173825	0.0552064	NA	NA
11p13	11	WT1-AS	32468746	rs72896067	32385013	T	A	0.0700549	0.1126	0.0163426	1.897e-11	0.50732	0.147732	0.000594628	0.221951	0.0722153	0.00211593	0.962672	12
	11	PIGCP1	33097559	rs7106353	32351427	T	C	0.169414	0.1452	0.0136037	1.243e-24	-0.401071	0.140844	0.00440464	-0.362031	0.131581	0.00593427	NA	NA
	11	RP1-65P5.1	32249275	rs72909465	32442468	T	G	0.0206044	0.1406	0.0247163	2.412e-08	0.775779	0.283252	0.00616591	0.181237	0.0734436	0.0135982	NA	NA
	11	TCP11L1	33094226	rs7122775	32367883	C	G	0.251374	0.1134	0.0125416	2.596e-18	0.23895	0.0950981	0.0119822	0.474576	0.196031	0.0154809	NA	NA
	11	HNRNPA3P9	32613828	rs5030217	32437310	T	A	0.021978	0.1395	0.0245791	2.589e-08	-0.632349	0.236513	0.0075034	-0.220606	0.0912086	0.0155762	NA	NA
	11	RCN1	31980620	rs5030278	32417526	C	A	0.173993	0.1062	0.0170877	1.22e-09	-0.26617	0.105311	0.0114888	-0.398993	0.170417	0.0192182	NA	NA
	11	QSER1	32964793	rs7105538	32387919	T	G	0.376374	0.0932	0.0119762	4.322e-14	0.205102	0.0905277	0.0234743	0.454408	0.208893	0.0296067	NA	NA
	11	RP1-89D4.1	33258754	rs7123725	32355336	T	G	0.190476	0.118	0.0127623	4.747e-19	-0.376219	0.171514	0.0282702	-0.313647	0.146957	0.0328201	NA	NA
	11	ELP4	31668421	rs7116279	32318295	A	C	0.145604	0.1342	0.013941	1.826e-20	0.255087	0.11726	0.0296005	0.526095	0.247937	0.0338471	NA	NA
	11	DNAJC24	31422391	rs138923553	32300927	G	GT	0.014652	0.1558	0.0279457	4.452e-08	-0.452883	0.214238	0.0345217	-0.344018	0.174045	0.0480863	NA	NA
	11	HIPK3	33328393	rs10835927	32507904	G	C	0.524725	0.0606	0.0107741	3.412e-08	-0.135024	0.0640332	0.0349744	-0.448809	0.227307	0.0483294	NA	NA
	11	DCDC1	31121636	rs12278882	32352400	G	C	0.221612	0.1106	0.0126817	3.493e-17	-0.209835	0.104034	0.0436967	-0.527081	0.268218	0.0494005	NA	NA
17p13.1	17	ASGR2	7011830	rs35850753	7578671	T	C	0.0105311	0.3607	0.0380724	6.825e-20	1.95624	0.578068	0.000714125	0.184384	0.0578571	0.0014381	NA	NA
	17	ALOX12P2	6807298	rs117372143	7492388	A	G	0.0618132	0.1259	0.0204906	1.846e-09	-0.734589	0.210684	0.000489047	-0.171388	0.0565181	0.00242577	NA	NA
	17	AC135178.7	8221718	rs8753	7417640	T	C	0.00824176	0.3221	0.0377788	1.631e-16	-1.30635	0.569953	0.0219038	-0.246565	0.111394	0.026867	NA	NA
	17	CTC-281F24.1	6557560	rs117372143	7492388	A	G	0.0618132	0.1259	0.0204906	1.846e-09	0.691383	0.293183	0.0183639	0.182099	0.0827116	0.0276927	NA	NA
	17	FBXO39	6689981	rs8753	7417640	T	C	0.00824176	0.3221	0.0377788	1.631e-16	-1.1182	0.495718	0.0240884	-0.288052	0.132093	0.0292067	NA	NA
	17	RP11-589P10.5	6898234	rs35850753	7578671	T	C	0.0105311	0.3607	0.0380724	6.825e-20	0.985433	0.458176	0.0314941	0.366032	0.174517	0.0359577	NA	NA
	17	ACADVL	7124813	rs8753	7417640	T	C	0.00824176	0.3221	0.0377788	1.631e-16	-1.0383	0.491538	0.0346565	-0.310219	0.1513	0.0403295	NA	NA
	17	YBX2	7194755	rs35850753	7578671	T	C	0.0105311	0.3607	0.0380724	6.825e-20	-1.1952	0.573846	0.0372704	-0.301791	0.148357	0.0419302	NA	NA
	17	MIR324	7126657	rs117372143	7492388	A	G	0.0618132	0.1259	0.0204906	1.846e-09	-0.546789	0.264836	0.0389577	-0.230253	0.11765	0.0503361	NA	NA
22q13.1	22	RP4-756G23.5	41609378	rs12628042	40640516	T	C	0.220696	0.0906	0.0130249	1.238e-11	0.430238	0.164331	0.00884163	0.210581	0.0859409	0.0142737	NA	NA
	22	MGAT3	39870774	rs143521471	40639706	T	C	0.223901	0.0815	0.0125432	2.236e-10	-0.221522	0.0881142	0.0119359	-0.367909	0.156915	0.0190451	NA	NA
	22	MIEF1	39904787	rs143521471	40639706	T	C	0.223901	0.0815	0.0125432	2.236e-10	-0.151473	0.0666426	0.0230312	-0.53805	0.250788	0.0319179	NA	NA
	22	TAB1	39814405	rs12628042	40640516	T	C	0.220696	0.0906	0.0130249	1.238e-11	-0.293994	0.140734	0.0367075	-0.30817	0.154029	0.045422	NA	NA

## Sheet: Supplementary Table 5
Supplementary Table 5. DEPICT tissue enrichment results across all suggestive (P<5x10-7) fibroid GWAS loci from transethnic two-stage analysis.
MeSH Tree Numbers	MeSH first level term	MeSH second level term	P	FDR < 5%
A05.360.319.679.690	Myometrium	Urogenital System	0.0554658	No
A06.407.071.140	Adrenal Cortex	Endocrine System	0.0572422	No
A15.382.520.604.700	Spleen	Hemic and Immune Systems	0.0664642	No
A11.627.340.360	Granulocyte Precursor Cells	Cells	0.06822	No
A10.615.789	Serous Membrane	Tissues	0.0739864	No
A06.407	Endocrine Glands	Endocrine System	0.0811037	No
A07.541.358.100	Atrial Appendage	Cardiovascular System	0.0882308	No
A06.407.312	Gonads	Endocrine System	0.0894278	No
A06.407.071	Adrenal Glands	Endocrine System	0.0927213	No
A05.360	Genitalia	Urogenital System	0.0946944	No
A05.360.319	Genitalia Female	Urogenital System	0.0970061	No
A05.360.319.679	Uterus	Urogenital System	0.102379	No
A05.360.319.114.373	Fallopian Tubes	Urogenital System	0.104166	No
A11.329.830	Stromal Cells	Cells	0.104702	No
A05.360.319.114.630	Ovary	Urogenital System	0.109349	No
A05.360.319.114	Adnexa Uteri	Urogenital System	0.109461	No
A06.407.312.782	Testis	Endocrine System	0.109514	No
A11.872.580	Mesenchymal Stem Cells	Cells	0.110418	No
A10.690	Muscles	Tissues	0.111183	No
A05.360.319.679.490	Endometrium	Urogenital System	0.123781	No
A14.549.885	Tongue	Stomatognathic System	0.13258	No
A10.690.467	Muscle Smooth	Tissues	0.136326	No
A11.329.228	Fibroblasts	Cells	0.139135	No
A02.835.583	Joints	Musculoskeletal System	0.140975	No
A02.835.583.443.800	Synovial Membrane	Musculoskeletal System	0.140975	No
A02.835.583.443	Joint Capsule	Musculoskeletal System	0.140975	No
A15.382.490.555.567.537	Killer Cells Natural	Hemic and Immune Systems	0.141379	No
A08.186.211.132.810.428.200	Cerebellum	Nervous System	0.168023	No
A10.690.552	Muscle Striated	Tissues	0.174856	No
A10.690.552.500	Muscle Skeletal	Tissues	0.174856	No
A10.615.550.599	Mouth Mucosa	Tissues	0.183005	No
A11.329.171	Chondrocytes	Cells	0.185851	No
A02.633.567.850	Quadriceps Muscle	Musculoskeletal System	0.186563	No
A08.186.211.865.428	Metencephalon	Nervous System	0.18769	No
A08.186.211.865	Rhombencephalon	Nervous System	0.18769	No
A17.815	Skin	Integumentary System	0.195478	No
A07.541.358	Heart Atria	Cardiovascular System	0.201504	No
A14.549	Mouth	Stomatognathic System	0.204488	No
A11.329.629	Osteoblasts	Cells	0.224657	No
A15.145.229.637.555.567.569.200	CD4 Positive T Lymphocytes	Hemic and Immune Systems	0.227661	No
A07.541.510	Heart Valves	Cardiovascular System	0.243118	No
A07.541.510.110	Aortic Valve	Cardiovascular System	0.243118	No
A05.360.319.887	Vulva	Urogenital System	0.248126	No
A15.145.229.188	Blood Platelets	Hemic and Immune Systems	0.261669	No
A11.620.520	Myocytes Smooth Muscle	Cells	0.266123	No
A11.620	Muscle Cells	Cells	0.266123	No
A11.118.637.555.567.569.200.700	T Lymphocytes Regulatory	Cells	0.277193	No
A05.360.444.492.362	Foreskin	Urogenital System	0.279091	No
A05.360.444.492	Penis	Urogenital System	0.292286	No
A10.615.284	Extraembryonic Membranes	Tissues	0.292891	No
A10.615.284.473	Chorion	Tissues	0.292891	No
A08.186.211.132	Brain Stem	Nervous System	0.304877	No
A04.411	Lung	Respiratory System	0.305022	No
A11.436.397	Keratinocytes	Cells	0.306773	No
A11.443	Erythroid Cells	Cells	0.314432	No
A11.118.637.555.567.569	T Lymphocytes	Cells	0.317945	No
A15.145.229.334	Erythrocytes	Hemic and Immune Systems	0.318047	No
A03.734	Pancreas	Digestive System	0.326209	No
A15.145	Blood	Hemic and Immune Systems	0.330925	No
A05.360.444	Genitalia Male	Urogenital System	0.345384	No
A15.145.300	Fetal Blood	Hemic and Immune Systems	0.351907	No
A15.382.490.555.567.622	Lymphocytes Null	Hemic and Immune Systems	0.360271	No
A03.556.249.249.356.668	Colon Sigmoid	Digestive System	0.362254	No
A10.272.497	Epidermis	Tissues	0.36977	No
A10.615	Membranes	Tissues	0.370825	No
A02.165	Cartilage	Musculoskeletal System	0.372126	No
A08.186.211.730.885.287.500.571.735	Visual Cortex	Nervous System	0.37397	No
A11.872.190.260	Embryoid Bodies	Cells	0.374373	No
A14.549.167.646	Periodontium	Stomatognathic System	0.377118	No
A02.835.232.834.151	Cervical Vertebrae	Musculoskeletal System	0.382075	No
A02.835.232.834	Spine	Musculoskeletal System	0.3859	No
A15.382.490.555.567	Lymphocytes	Hemic and Immune Systems	0.387809	No
A07.231	Blood Vessels	Cardiovascular System	0.389958	No
A10.165.114	Adipose Tissue	Tissues	0.39948	No
A08.186.211.730.885.287.500.571	Occipital Lobe	Nervous System	0.401371	No
A08.186.211.464.405	Hippocampus	Nervous System	0.404352	No
A03.620	Liver	Digestive System	0.407045	No
A14.549.167	Dentition	Stomatognathic System	0.420042	No
A03.556.124.369	Intestinal Mucosa	Digestive System	0.426267	No
A03.556.249.124	Ileum	Digestive System	0.435035	No
A15.145.229	Blood Cells	Hemic and Immune Systems	0.439048	No
A08.186.211.464	Limbic System	Nervous System	0.44143	No
A10.165.450.300.425	Keloid	Tissues	0.442514	No
A03.556.875.500	Esophagus	Digestive System	0.446016	No
A03.556.875.875	Stomach	Digestive System	0.447614	No
A08.186.211.464.710	Parahippocampal Gyrus	Nervous System	0.449952	No
A08.186.211.464.710.225	Entorhinal Cortex	Nervous System	0.449952	No
A11.872.378.590.817	Megakaryocyte Erythroid Progenitor Cells	Cells	0.456355	No
A15.378.316.378.590.837.250	Erythroid Precursor Cells	Hemic and Immune Systems	0.456355	No
A10.165.114.830	Adipose Tissue White	Tissues	0.456557	No
A10.165.114.830.750	Subcutaneous Fat	Tissues	0.456557	No
A10.615.550	Mucous Membrane	Tissues	0.468425	No
A11.118.637.555.567.562	B Lymphocytes	Cells	0.4703	No
A11.063	Antibody Producing Cells	Cells	0.4703	No
A11.436.348	Hepatocytes	Cells	0.470862	No
A11.497.497.600	Oocytes	Cells	0.472193	No
A05.360.490.690	Ovum	Urogenital System	0.472193	No
A08.186.211.730.885.287.500	Cerebral Cortex	Nervous System	0.474728	No
A02.835.583.443.800.800	Synovial Fluid	Musculoskeletal System	0.483848	No
A10.165.450	Granulation Tissue	Tissues	0.485876	No
A10.165.450.300	Cicatrix	Tissues	0.485876	No
A08.186.211.730.885.287	Cerebrum	Nervous System	0.491361	No
A03.556.875	Upper Gastrointestinal Tract	Digestive System	0.494309	No
A03.556	Gastrointestinal Tract	Digestive System	0.497181	No
A11.436.275	Endothelial Cells	Cells	0.503498	No
A08.186.211.730.885	Telencephalon	Nervous System	0.503923	No
A02.835	Skeleton	Musculoskeletal System	0.504813	No
A11.118.637.415	Granulocytes	Cells	0.506417	No
A15.382.216	Bone Marrow	Hemic and Immune Systems	0.507022	No
A10.272	Epithelium	Tissues	0.50781	No
A07.231.908.670.874	Umbilical Veins	Cardiovascular System	0.509129	No
A07.231.908.670	Portal System	Cardiovascular System	0.509129	No
A10.165	Connective Tissue	Tissues	0.51158	No
A09.371.337	Eyelids	Sense Organs	0.515281	No
A09.371.337.168	Conjunctiva	Sense Organs	0.515281	No
A02.835.232	Bone and Bones	Musculoskeletal System	0.516658	No
A08.186.211.730.885.287.500.863	Temporal Lobe	Nervous System	0.518784	No
A09.371.060	Anterior Eye Segment	Sense Organs	0.519435	No
A02.835.232.043	Bones of Lower Extremity	Musculoskeletal System	0.52107	No
A06.407.900	Thyroid Gland	Endocrine System	0.52132	No
A15.145.693	Plasma	Hemic and Immune Systems	0.528674	No
A15.145.229.637.555.567.562.725	Plasma Cells	Hemic and Immune Systems	0.530033	No
A11.329.114	Adipocytes	Cells	0.540689	No
A02.835.232.043.300.710	Tarsal Bones	Musculoskeletal System	0.54207	No
A02.835.232.043.300	Foot Bones	Musculoskeletal System	0.54207	No
A08.186.211.730	Prosencephalon	Nervous System	0.542553	No
A11.872.378.294	Lymphoid Progenitor Cells	Cells	0.543069	No
A11.118.637.555.567.562.440	Precursor Cells B Lymphoid	Cells	0.543069	No
A11.329	Connective Tissue Cells	Cells	0.544149	No
A03.556.124.684	Intestine Small	Digestive System	0.545235	No
A05.360.490	Germ Cells	Urogenital System	0.546228	No
A07.231.908	Veins	Cardiovascular System	0.54837	No
A10.165.114.830.500	Abdominal Fat	Tissues	0.55063	No
A10.165.114.830.500.750	Subcutaneous Fat Abdominal	Tissues	0.55063	No
A09.371	Eye	Sense Organs	0.558324	No
A11.118.637	Leukocytes	Cells	0.560001	No
A15.382.490.315.583	Neutrophils	Hemic and Immune Systems	0.560028	No
A15.145.229.637.555	Leukocytes Mononuclear	Hemic and Immune Systems	0.56141	No
A08.186.211.730.885.287.249.487	Corpus Striatum	Nervous System	0.563142	No
A15.382	Immune System	Hemic and Immune Systems	0.574915	No
A08.713	Neurosecretory Systems	Nervous System	0.583227	No
A08.186.211.730.317.357.352.435	Hypothalamo Hypophyseal System	Nervous System	0.583227	No
A08.186.211.730.317.357.352	Hypothalamus Middle	Nervous System	0.583227	No
A05.810.890	Urinary Bladder	Urogenital System	0.583675	No
A03.556.500.760.464	Parotid Gland	Digestive System	0.586301	No
A03.556.500.760	Salivary Glands	Digestive System	0.603106	No
A11.627.635	Myeloid Progenitor Cells	Cells	0.606208	No
A11.872.378	Hematopoietic Stem Cells	Cells	0.618331	No
A03.556.124	Intestines	Digestive System	0.634341	No
A08.186.211.730.885.287.500.270	Frontal Lobe	Nervous System	0.635067	No
A11.872.040	Adult Stem Cells	Cells	0.639624	No
A07.231.114	Arteries	Cardiovascular System	0.642441	No
A11.872	Stem Cells	Cells	0.647948	No
A07.541	Heart	Cardiovascular System	0.65255	No
A11.872.378.590.635	Granulocyte Macrophage Progenitor Cells	Cells	0.654723	No
A08.186.211.730.885.287.249	Basal Ganglia	Nervous System	0.658833	No
A15.378	Hematopoietic System	Hemic and Immune Systems	0.667822	No
A15.378.316	Bone Marrow Cells	Hemic and Immune Systems	0.667822	No
A05.360.319.679.256	Cervix Uteri	Urogenital System	0.66945	No
A15.382.520.604.800	Palatine Tonsil	Hemic and Immune Systems	0.672617	No
A04.623.603	Oropharynx	Respiratory System	0.672617	No
A03.556.124.526.767	Rectum	Digestive System	0.674346	No
A11.436	Epithelial Cells	Cells	0.681469	No
A10.615.550.760	Respiratory Mucosa	Tissues	0.683182	No
A09.531	Nose	Sense Organs	0.683182	No
A04.531.520	Nasal Mucosa	Respiratory System	0.683182	No
A11.066	Antigen Presenting Cells	Cells	0.683631	No
A15.382.812.260	Dendritic Cells	Hemic and Immune Systems	0.683631	No
A07.541.560	Heart Ventricles	Cardiovascular System	0.689358	No
A03.556.249.249.356	Colon	Digestive System	0.701063	No
A03.556.249	Lower Gastrointestinal Tract	Digestive System	0.707156	No
A03.556.249.249	Intestine Large	Digestive System	0.712808	No
A08.186.211.730.317.357	Hypothalamus	Nervous System	0.713279	No
A11.627	Myeloid Cells	Cells	0.736198	No
A15.382.680	Phagocytes	Hemic and Immune Systems	0.751905	No
A10.336.707	Prostate	Tissues	0.757359	No
A08.186.211.730.885.287.500.670	Parietal Lobe	Nervous System	0.757864	No
A15.378.316.580	Monocytes	Hemic and Immune Systems	0.759931	No
A15.382.812	Mononuclear Phagocyte System	Hemic and Immune Systems	0.772276	No
A08.186.211.730.317	Diencephalon	Nervous System	0.774363	No
A08.186.211	Brain	Nervous System	0.774727	No
A08.186	Central Nervous System	Nervous System	0.777606	No
A10.336	Exocrine Glands	Tissues	0.779869	No
A05.810.453	Kidney	Urogenital System	0.787703	No
A11.436.329	Granulosa Cells	Cells	0.793071	No
A05.360.319.114.630.535	Ovarian Follicle	Urogenital System	0.793071	No
A06.407.312.497.535.300.500	Cumulus Cells	Endocrine System	0.793071	No
A15.145.846	Serum	Hemic and Immune Systems	0.809453	No
A11.872.700.500	Induced Pluripotent Stem Cells	Cells	0.813223	No
A11.872.700	Pluripotent Stem Cells	Cells	0.813223	No
A15.382.812.522	Macrophages	Hemic and Immune Systems	0.81565	No
A05.810	Urinary Tract	Urogenital System	0.8257	No
A03.734.414	Islets of Langerhans	Digestive System	0.844408	No
A10.549	Lymphoid Tissue	Tissues	0.849363	No
A15.382.520	Lymphatic System	Hemic and Immune Systems	0.849363	No
A03.556.249.249.209	Cecum	Digestive System	0.855802	No
A11.329.372.600	Macrophages Alveolar	Cells	0.858484	No
A11.872.190	Embryonic Stem Cells	Cells	0.884695	No
A11.627.624.249	Monocyte Macrophage Precursor Cells	Cells	0.887888	No
A05.810.453.324	Kidney Cortex	Urogenital System	0.909708	No
A08.186.211.653	Mesencephalon	Nervous System	0.938546	No
A11.382	Endocrine Cells	Cells	0.949232	No
A10.549.400	Lymph Nodes	Tissues	0.950222	No
A11.382.625	Enteroendocrine Cells	Cells	0.984831	No
A11.436.294.064	Glucagon Secreting Cells	Cells	0.984831	No
A09.371.729	Retina	Sense Organs	0.987194	No
A14.724	Pharynx	Stomatognathic System	0.990997	No
A14.724.557	Nasopharynx	Stomatognathic System	0.996422	No
A11.872.653	Neural Stem Cells	Cells	0.999637	No

## Sheet: Supplementary Table 6
Supplementary Table 6. DEPICT tissue enrichment results across all suggestive (P<1x10-5) fibroid GWAS loci from transethnic two-stage analysis.
MeSH Tree Numbers	MeSH first level term	MeSH second level term	P	FDR < 5%
A10.615.789	Serous Membrane	Tissues	0.0561369	No
A08.186.211.132.810.428.200	Cerebellum	Nervous System	0.0653729	No
A06.407.312	Gonads	Endocrine System	0.0685011	No
A05.360.319.114.373	Fallopian Tubes	Urogenital System	0.0717192	No
A08.186.211.865	Rhombencephalon	Nervous System	0.073875	No
A08.186.211.865.428	Metencephalon	Nervous System	0.073875	No
A15.382.520.604.700	Spleen	Hemic and Immune Systems	0.0802444	No
A05.360.319.114.630	Ovary	Urogenital System	0.0808935	No
A05.360.319.114	Adnexa Uteri	Urogenital System	0.0809962	No
A06.407	Endocrine Glands	Endocrine System	0.0840667	No
A11.627.340.360	Granulocyte Precursor Cells	Cells	0.0950008	No
A05.360.319	Genitalia Female	Urogenital System	0.0992004	No
A07.541.358.100	Atrial Appendage	Cardiovascular System	0.102608	No
A08.186.211.730.885.287.500.571.735	Visual Cortex	Nervous System	0.106717	No
A08.186.211.132	Brain Stem	Nervous System	0.10936	No
A08.186.211.730.885.287.500.571	Occipital Lobe	Nervous System	0.11023	No
A05.360.319.679.690	Myometrium	Urogenital System	0.1142	No
A15.382.490.555.567.537	Killer Cells Natural	Hemic and Immune Systems	0.117843	No
A07.541.358	Heart Atria	Cardiovascular System	0.121284	No
A08.186.211.464.710.225	Entorhinal Cortex	Nervous System	0.137798	No
A08.186.211.464.710	Parahippocampal Gyrus	Nervous System	0.137798	No
A08.186.211.730.885.287.500	Cerebral Cortex	Nervous System	0.148356	No
A10.690	Muscles	Tissues	0.150898	No
A08.186.211.730.885.287	Cerebrum	Nervous System	0.154252	No
A08.186.211.464	Limbic System	Nervous System	0.156873	No
A08.186.211.730.885	Telencephalon	Nervous System	0.157543	No
A14.549.885	Tongue	Stomatognathic System	0.157949	No
A08.186.211.730.885.287.500.863	Temporal Lobe	Nervous System	0.167433	No
A06.407.312.782	Testis	Endocrine System	0.169746	No
A15.145.229.637.555.567.569.200	CD4 Positive T Lymphocytes	Hemic and Immune Systems	0.173171	No
A05.360	Genitalia	Urogenital System	0.175103	No
A10.690.552.500	Muscle Skeletal	Tissues	0.177632	No
A10.690.552	Muscle Striated	Tissues	0.177632	No
A11.118.637.555.567.569.200.700	T Lymphocytes Regulatory	Cells	0.178934	No
A08.186.211.730.885.287.500.270	Frontal Lobe	Nervous System	0.181456	No
A08.186.211.730	Prosencephalon	Nervous System	0.18378	No
A08.186.211.730.885.287.500.670	Parietal Lobe	Nervous System	0.191614	No
A08.186.211.464.405	Hippocampus	Nervous System	0.191683	No
A05.360.319.679	Uterus	Urogenital System	0.191882	No
A02.633.567.850	Quadriceps Muscle	Musculoskeletal System	0.198617	No
A11.118.637.415	Granulocytes	Cells	0.202867	No
A08.186.211.730.885.287.249.487	Corpus Striatum	Nervous System	0.211457	No
A15.145	Blood	Hemic and Immune Systems	0.21362	No
A06.407.071.140	Adrenal Cortex	Endocrine System	0.214242	No
A05.360.319.679.490	Endometrium	Urogenital System	0.218275	No
A15.382.490.315.583	Neutrophils	Hemic and Immune Systems	0.220837	No
A10.615.550.599	Mouth Mucosa	Tissues	0.235772	No
A11.118.637.555.567.569	T Lymphocytes	Cells	0.25384	No
A15.145.229	Blood Cells	Hemic and Immune Systems	0.267333	No
A08.186	Central Nervous System	Nervous System	0.271537	No
A08.186.211	Brain	Nervous System	0.271943	No
A08.186.211.730.885.287.249	Basal Ganglia	Nervous System	0.274855	No
A15.145.229.188	Blood Platelets	Hemic and Immune Systems	0.296067	No
A15.145.300	Fetal Blood	Hemic and Immune Systems	0.296684	No
A14.549	Mouth	Stomatognathic System	0.298205	No
A11.329.629	Osteoblasts	Cells	0.305432	No
A11.872.580	Mesenchymal Stem Cells	Cells	0.305735	No
A17.815	Skin	Integumentary System	0.310095	No
A06.407.071	Adrenal Glands	Endocrine System	0.311266	No
A05.360.319.114.630.535	Ovarian Follicle	Urogenital System	0.318656	No
A06.407.312.497.535.300.500	Cumulus Cells	Endocrine System	0.318656	No
A11.436.329	Granulosa Cells	Cells	0.318656	No
A15.145.229.334	Erythrocytes	Hemic and Immune Systems	0.331726	No
A15.382.490.555.567.622	Lymphocytes Null	Hemic and Immune Systems	0.337204	No
A11.443	Erythroid Cells	Cells	0.338724	No
A05.360.319.887	Vulva	Urogenital System	0.345619	No
A02.835.232.834.151	Cervical Vertebrae	Musculoskeletal System	0.361357	No
A15.378	Hematopoietic System	Hemic and Immune Systems	0.363468	No
A15.378.316	Bone Marrow Cells	Hemic and Immune Systems	0.363468	No
A02.835.232.834	Spine	Musculoskeletal System	0.366304	No
A11.118.637	Leukocytes	Cells	0.373749	No
A11.872.190.260	Embryoid Bodies	Cells	0.379648	No
A10.690.467	Muscle Smooth	Tissues	0.398634	No
A07.541.510	Heart Valves	Cardiovascular System	0.401966	No
A07.541.510.110	Aortic Valve	Cardiovascular System	0.401966	No
A11.329.228	Fibroblasts	Cells	0.401976	No
A02.835.583.443	Joint Capsule	Musculoskeletal System	0.403353	No
A02.835.583.443.800	Synovial Membrane	Musculoskeletal System	0.403353	No
A02.835.583	Joints	Musculoskeletal System	0.403353	No
A11.436.397	Keratinocytes	Cells	0.406371	No
A15.382.490.555.567	Lymphocytes	Hemic and Immune Systems	0.408583	No
A11.329.830	Stromal Cells	Cells	0.413696	No
A15.378.316.378.590.837.250	Erythroid Precursor Cells	Hemic and Immune Systems	0.428958	No
A11.872.378.590.817	Megakaryocyte Erythroid Progenitor Cells	Cells	0.428958	No
A11.497.497.600	Oocytes	Cells	0.453006	No
A05.360.490.690	Ovum	Urogenital System	0.453006	No
A02.835.583.443.800.800	Synovial Fluid	Musculoskeletal System	0.45313	No
A11.627	Myeloid Cells	Cells	0.461453	No
A15.382.812.260	Dendritic Cells	Hemic and Immune Systems	0.471846	No
A11.066	Antigen Presenting Cells	Cells	0.471846	No
A15.382.680	Phagocytes	Hemic and Immune Systems	0.472135	No
A03.734	Pancreas	Digestive System	0.47612	No
A15.145.229.637.555	Leukocytes Mononuclear	Hemic and Immune Systems	0.476126	No
A10.165.450.300.425	Keloid	Tissues	0.476131	No
A08.186.211.653	Mesencephalon	Nervous System	0.477674	No
A15.382	Immune System	Hemic and Immune Systems	0.4799	No
A11.872.378.590.635	Granulocyte Macrophage Progenitor Cells	Cells	0.485456	No
A15.382.216	Bone Marrow	Hemic and Immune Systems	0.493191	No
A14.549.167.646	Periodontium	Stomatognathic System	0.495995	No
A07.541	Heart	Cardiovascular System	0.502908	No
A02.835	Skeleton	Musculoskeletal System	0.507339	No
A02.835.232	Bone and Bones	Musculoskeletal System	0.509834	No
A10.165	Connective Tissue	Tissues	0.513189	No
A11.627.635	Myeloid Progenitor Cells	Cells	0.527743	No
A10.272.497	Epidermis	Tissues	0.529906	No
A07.541.560	Heart Ventricles	Cardiovascular System	0.530368	No
A15.378.316.580	Monocytes	Hemic and Immune Systems	0.540363	No
A08.186.211.730.317	Diencephalon	Nervous System	0.541692	No
A10.165.114	Adipose Tissue	Tissues	0.545247	No
A11.118.637.555.567.562	B Lymphocytes	Cells	0.54767	No
A11.063	Antibody Producing Cells	Cells	0.54767	No
A05.360.490	Germ Cells	Urogenital System	0.558409	No
A07.231	Blood Vessels	Cardiovascular System	0.558993	No
A11.382	Endocrine Cells	Cells	0.564173	No
A02.165	Cartilage	Musculoskeletal System	0.566345	No
A11.872.378	Hematopoietic Stem Cells	Cells	0.569151	No
A03.556.875.500	Esophagus	Digestive System	0.569674	No
A03.556.249.249.356.668	Colon Sigmoid	Digestive System	0.57449	No
A15.145.693	Plasma	Hemic and Immune Systems	0.578303	No
A04.411	Lung	Respiratory System	0.578607	No
A15.145.229.637.555.567.562.725	Plasma Cells	Hemic and Immune Systems	0.579217	No
A09.371	Eye	Sense Organs	0.579306	No
A11.436.348	Hepatocytes	Cells	0.582208	No
A15.382.812	Mononuclear Phagocyte System	Hemic and Immune Systems	0.582225	No
A11.329.171	Chondrocytes	Cells	0.583175	No
A11.872.653	Neural Stem Cells	Cells	0.583346	No
A10.165.114.830.750	Subcutaneous Fat	Tissues	0.592665	No
A10.165.114.830	Adipose Tissue White	Tissues	0.592665	No
A11.118.637.555.567.562.440	Precursor Cells B Lymphoid	Cells	0.595163	No
A11.872.378.294	Lymphoid Progenitor Cells	Cells	0.595163	No
A10.165.450.300	Cicatrix	Tissues	0.597179	No
A10.165.450	Granulation Tissue	Tissues	0.597179	No
A03.556.249.124	Ileum	Digestive System	0.599768	No
A03.556.875.875	Stomach	Digestive System	0.602847	No
A11.620	Muscle Cells	Cells	0.610822	No
A11.620.520	Myocytes Smooth Muscle	Cells	0.610822	No
A03.556.875	Upper Gastrointestinal Tract	Digestive System	0.61103	No
A05.810.890	Urinary Bladder	Urogenital System	0.611684	No
A05.360.444.492.362	Foreskin	Urogenital System	0.616189	No
A09.371.729	Retina	Sense Organs	0.617467	No
A11.872.040	Adult Stem Cells	Cells	0.622155	No
A05.360.444.492	Penis	Urogenital System	0.625296	No
A11.872	Stem Cells	Cells	0.633776	No
A10.615.284	Extraembryonic Membranes	Tissues	0.634369	No
A10.615.284.473	Chorion	Tissues	0.634369	No
A07.231.908.670.874	Umbilical Veins	Cardiovascular System	0.635609	No
A07.231.908.670	Portal System	Cardiovascular System	0.635609	No
A08.186.211.730.317.357.352	Hypothalamus Middle	Nervous System	0.64085	No
A08.186.211.730.317.357.352.435	Hypothalamo Hypophyseal System	Nervous System	0.64085	No
A08.713	Neurosecretory Systems	Nervous System	0.64085	No
A08.186.211.730.317.357	Hypothalamus	Nervous System	0.646066	No
A14.549.167	Dentition	Stomatognathic System	0.652162	No
A09.371.337.168	Conjunctiva	Sense Organs	0.653317	No
A09.371.337	Eyelids	Sense Organs	0.653317	No
A09.371.060	Anterior Eye Segment	Sense Organs	0.656396	No
A07.231.908	Veins	Cardiovascular System	0.657008	No
A02.835.232.043	Bones of Lower Extremity	Musculoskeletal System	0.668293	No
A06.407.900	Thyroid Gland	Endocrine System	0.672342	No
A11.872.190	Embryonic Stem Cells	Cells	0.676905	No
A03.620	Liver	Digestive System	0.677315	No
A02.835.232.043.300	Foot Bones	Musculoskeletal System	0.681117	No
A02.835.232.043.300.710	Tarsal Bones	Musculoskeletal System	0.681117	No
A10.165.114.830.500.750	Subcutaneous Fat Abdominal	Tissues	0.690494	No
A10.165.114.830.500	Abdominal Fat	Tissues	0.690494	No
A11.872.700.500	Induced Pluripotent Stem Cells	Cells	0.692575	No
A11.872.700	Pluripotent Stem Cells	Cells	0.692575	No
A11.436.275	Endothelial Cells	Cells	0.694385	No
A07.231.114	Arteries	Cardiovascular System	0.697812	No
A11.436	Epithelial Cells	Cells	0.708178	No
A10.615	Membranes	Tissues	0.716357	No
A11.329	Connective Tissue Cells	Cells	0.732724	No
A03.556.124.684	Intestine Small	Digestive System	0.747169	No
A10.272	Epithelium	Tissues	0.747525	No
A05.360.444	Genitalia Male	Urogenital System	0.756459	No
A15.382.812.522	Macrophages	Hemic and Immune Systems	0.757004	No
A03.556.500.760.464	Parotid Gland	Digestive System	0.758528	No
A10.615.550	Mucous Membrane	Tissues	0.759087	No
A05.360.319.679.256	Cervix Uteri	Urogenital System	0.762546	No
A03.556	Gastrointestinal Tract	Digestive System	0.770433	No
A03.556.500.760	Salivary Glands	Digestive System	0.776826	No
A05.810.453.324	Kidney Cortex	Urogenital System	0.79708	No
A11.329.372.600	Macrophages Alveolar	Cells	0.797374	No
A03.556.124.369	Intestinal Mucosa	Digestive System	0.805284	No
A03.556.124.526.767	Rectum	Digestive System	0.809904	No
A15.382.520.604.800	Palatine Tonsil	Hemic and Immune Systems	0.814072	No
A04.623.603	Oropharynx	Respiratory System	0.814072	No
A11.627.624.249	Monocyte Macrophage Precursor Cells	Cells	0.815392	No
A11.329.114	Adipocytes	Cells	0.834235	No
A03.734.414	Islets of Langerhans	Digestive System	0.83573	No
A04.531.520	Nasal Mucosa	Respiratory System	0.848324	No
A09.531	Nose	Sense Organs	0.848324	No
A10.615.550.760	Respiratory Mucosa	Tissues	0.848324	No
A03.556.124	Intestines	Digestive System	0.864669	No
A15.145.846	Serum	Hemic and Immune Systems	0.866539	No
A03.556.249	Lower Gastrointestinal Tract	Digestive System	0.889643	No
A03.556.249.249.356	Colon	Digestive System	0.893779	No
A03.556.249.249	Intestine Large	Digestive System	0.896851	No
A10.549	Lymphoid Tissue	Tissues	0.913944	No
A15.382.520	Lymphatic System	Hemic and Immune Systems	0.913944	No
A11.436.294.064	Glucagon Secreting Cells	Cells	0.919531	No
A11.382.625	Enteroendocrine Cells	Cells	0.919531	No
A05.810.453	Kidney	Urogenital System	0.92923	No
A05.810	Urinary Tract	Urogenital System	0.9451	No
A10.336.707	Prostate	Tissues	0.946835	No
A10.336	Exocrine Glands	Tissues	0.958857	No
A10.549.400	Lymph Nodes	Tissues	0.971967	No
A03.556.249.249.209	Cecum	Digestive System	0.972775	No
A14.724.557	Nasopharynx	Stomatognathic System	0.982336	No
A14.724	Pharynx	Stomatognathic System	0.984294	No
